# Supplementary material for: Crucial Role of Mammalian Glutaredoxin 3 in Cardiac Energy Metabolism in Diet-induced Obese Mice Revealed by Transcriptome Analysis
Source: Int J Biol Sci. 2021 Jul 13;17(11):2871–83. doi: 10.7150/ijbs.60263 (PMC8326124; doi:10.7150/ijbs.60263)
Supplement: Supplementary file 2 — Supplementary table 1. [file ijbsv17p2871s2.xlsx]

## Sheet: Sheet1
Table S1 Up-regulation of DEGs in Grx3 CKO DIO Mice
Probe	meanLog2CC_HFD	meanLog2CKO_HFD	FC_CKO_HFD.over.CC_HFD	pvalue	FDR	ProbeID	PrimaryAccession	EntrezGeneID	GeneSymbol	GeneName	Description
A_51_P149422	5.96712	6.6184	1.571	0.00995789	0.21731	A_51_P149422	NM_022422	64337	Gng13	guanine nucleotide binding protein (G protein), gamma 13	Mus musculus guanine nucleotide binding protein (G protein), gamma 13 (Gng13), mRNA [NM_022422]
A_51_P332652	6.67324	7.29468	1.538	0.00993527	0.216999	A_51_P332652	NM_172574	217430	Pqlc3	PQ loop repeat containing	Mus musculus PQ loop repeat containing (Pqlc3), transcript variant 1, mRNA [NM_172574]
A_55_P1992889	12.4231	13.1305	1.633	0.00989443	0.21657	A_55_P1992889	NM_009776	12258	Serping1	serine (or cysteine) peptidase inhibitor, clade G, member 1	Mus musculus serine (or cysteine) peptidase inhibitor, clade G, member 1 (Serping1), mRNA [NM_009776]
A_30_P01033206	5.97961	6.60231	1.54	0.00980587	0.215435	A_30_P01033206	chr3:34643323-34682773_F				lincRNA:chr3:34643323-34682773 forward strand
A_55_P2159850	11.804	12.4383	1.552	0.0097956	0.215371	A_55_P2159850	BI648893				603275854F1 NCI_CGAP_Mam3 Mus musculus cDNA clone IMAGE:5316253 5', mRNA sequence [BI648893]
A_51_P208603	6.62377	8.43674	3.514	0.00969174	0.214777	A_51_P208603	NM_010050	13371	Dio2	deiodinase, iodothyronine, type II	Mus musculus deiodinase, iodothyronine, type II (Dio2), mRNA [NM_010050]
A_51_P501248	7.06334	8.01458	1.934	0.0097073	0.214777	A_51_P501248	NM_025367	20698	Sphk1	sphingosine kinase 1	Mus musculus sphingosine kinase 1 (Sphk1), transcript variant 2, mRNA [NM_025367]
A_52_P332788	5.29843	6.05662	1.691	0.00970904	0.214777	A_52_P332788	AK016231	620078	C130026I21Rik	RIKEN cDNA C130026I21 gene	Mus musculus adult male testis cDNA, RIKEN full-length enriched library, clone:4930565N07 product:Mus musculus, clone MGC:8305 IMAGE:3593825, mRNA, complete cds, full insert sequence. [AK016231]
A_52_P201551	8.17149	8.80723	1.554	0.00965083	0.214523	A_52_P201551	NM_173437	215690	Nav1	neuron navigator 1	Mus musculus neuron navigator 1 (Nav1), mRNA [NM_173437]
A_55_P2119969	6.29809	7.44161	2.209	0.00959581	0.213977	A_55_P2119969	NM_001172055	69772	Bdh2	3-hydroxybutyrate dehydrogenase, type 2	Mus musculus 3-hydroxybutyrate dehydrogenase, type 2 (Bdh2), transcript variant 1, mRNA [NM_001172055]
A_51_P446469	8.05186	8.67352	1.539	0.00960086	0.213977	A_51_P446469	NM_010071	13449	Dok2	docking protein 2	Mus musculus docking protein 2 (Dok2), mRNA [NM_010071]
A_52_P570240	7.23227	7.84752	1.532	0.00945987	0.212449	A_52_P570240	NM_029116	74901	Kbtbd11	kelch repeat and BTB (POZ) domain containing 11	Mus musculus kelch repeat and BTB (POZ) domain containing 11 (Kbtbd11), mRNA [NM_029116]
A_55_P1963463	6.47422	7.38724	1.883	0.00942545	0.212338	A_55_P1963463	NM_008067	14396	Gabra3	gamma-aminobutyric acid (GABA) A receptor, subunit alpha 3	Mus musculus gamma-aminobutyric acid (GABA) A receptor, subunit alpha 3 (Gabra3), mRNA [NM_008067]
A_51_P171999	14.0318	14.7973	1.7	0.00940326	0.212338	A_51_P171999	NM_009696	11816	Apoe	apolipoprotein E	Mus musculus apolipoprotein E (Apoe), mRNA [NM_009696]
A_30_P01026095	9.24079	9.84365	1.519	0.00931619	0.211817	A_30_P01026095	chr7:128341797-128414692_R				lincRNA:chr7:128341797-128414692 reverse strand
A_66_P104422	5.14818	5.77609	1.545	0.00925402	0.211599	A_66_P104422	NM_175451	216197	Ckap4	cytoskeleton-associated protein 4	Mus musculus cytoskeleton-associated protein 4 (Ckap4), mRNA [NM_175451]
A_51_P342877	6.16371	7.17037	2.009	0.00921742	0.211357	A_51_P342877	NM_011322	20266	Scn1b	sodium channel, voltage-gated, type I, beta	Mus musculus sodium channel, voltage-gated, type I, beta (Scn1b), mRNA [NM_011322]
A_30_P01029030	8.00484	8.69827	1.617	0.00914764	0.210762	A_30_P01029030	chr9:65376063-65390480_R				lincRNA:chr9:65376063-65390480 reverse strand
A_55_P2036290	4.50481	5.31486	1.753	0.00912848	0.210486	A_55_P2036290	NR_045741	100038713	Gm10432	predicted gene 10432	Mus musculus predicted gene 10432 (Gm10432), long non-coding RNA [NR_045741]
A_55_P2286493	6.31047	7.16486	1.808	0.00899142	0.20949	A_55_P2286493	NR_045506	71056	4933405E24Rik	RIKEN cDNA 4933405E24 gene	Mus musculus RIKEN cDNA 4933405E24 gene (4933405E24Rik), long non-coding RNA [NR_045506]
A_55_P2031466	9.34155	9.97658	1.553	0.00884786	0.208511	A_55_P2031466	NM_001113379	434215	Lrrc32	leucine rich repeat containing 32	Mus musculus leucine rich repeat containing 32 (Lrrc32), mRNA [NM_001113379]
A_55_P1971025	5.19985	6.09626	1.861	0.00879631	0.208229	A_55_P1971025	NM_198410	68957	Paqr6	progestin and adipoQ receptor family member VI	Mus musculus progestin and adipoQ receptor family member VI (Paqr6), mRNA [NM_198410]
A_55_P2020331	6.04779	7.50048	2.737	0.00874065	0.207604	A_55_P2020331	NM_144817	215303	Camk1g	calcium/calmodulin-dependent protein kinase I gamma	Mus musculus calcium/calmodulin-dependent protein kinase I gamma (Camk1g), mRNA [NM_144817]
A_55_P2164629	6.40288	7.25186	1.801	0.00870525	0.207358	A_55_P2164629	NM_008973	19242	Ptn	pleiotrophin	Mus musculus pleiotrophin (Ptn), mRNA [NM_008973]
A_51_P200517	6.31655	7.36778	2.072	0.00869065	0.207233	A_51_P200517	NM_027526	70727	Rasgef1a	RasGEF domain family, member 1A	Mus musculus RasGEF domain family, member 1A (Rasgef1a), mRNA [NM_027526]
A_55_P1989524	5.68251	6.31307	1.548	0.00864733	0.206704	A_55_P1989524	NM_001081416	68655	Fndc1	fibronectin type III domain containing 1	Mus musculus fibronectin type III domain containing 1 (Fndc1), mRNA [NM_001081416]
A_51_P167527	10.983	11.6772	1.618	0.00859292	0.20616	A_51_P167527	NM_008524	17022	Lum	lumican	Mus musculus lumican (Lum), mRNA [NM_008524]
A_51_P352385	5.48676	6.08036	1.509	0.00859002	0.20616	A_51_P352385	NM_001276489	319909	Ism1	isthmin 1 homolog (zebrafish)	Mus musculus isthmin 1 homolog (zebrafish) (Ism1), mRNA [NM_001276489]
A_55_P1966204	7.67064	8.36205	1.615	0.00847849	0.205177	A_55_P1966204	NM_021704	20315	Cxcl12	chemokine (C-X-C motif) ligand 12	Mus musculus chemokine (C-X-C motif) ligand 12 (Cxcl12), transcript variant 1, mRNA [NM_021704]
A_55_P2096144	8.87325	9.92209	2.069	0.00845376	0.204747	A_55_P2096144	NM_010308	14681	Gnao1	guanine nucleotide binding protein, alpha O	Mus musculus guanine nucleotide binding protein, alpha O (Gnao1), transcript variant A, mRNA [NM_010308]
A_55_P2079167	8.89103	9.66275	1.707	0.00838964	0.203785	A_55_P2079167	NM_010065	13429	Dnm1	dynamin 1	Mus musculus dynamin 1 (Dnm1), mRNA [NM_010065]
A_52_P207314	5.39328	6.2963	1.87	0.00823974	0.202067	A_52_P207314	NM_001081187	330723	Htra4	HtrA serine peptidase 4	Mus musculus HtrA serine peptidase 4 (Htra4), mRNA [NM_001081187]
A_51_P304239	9.48361	10.581	2.14	0.00814184	0.201063	A_51_P304239	NM_010729	16949	Loxl1	lysyl oxidase-like 1	Mus musculus lysyl oxidase-like 1 (Loxl1), mRNA [NM_010729]
A_51_P464300	6.49092	7.19078	1.624	0.00813157	0.201063	A_51_P464300	NM_008107	14559	Gdf1	growth differentiation factor 1	Mus musculus growth differentiation factor 1 (Gdf1), transcript variant 2, mRNA [NM_008107]
A_55_P2066463	9.72342	10.5027	1.716	0.00807048	0.201045	A_55_P2066463	NM_010135	13800	Enah	enabled homolog (Drosophila)	Mus musculus enabled homolog (Drosophila) (Enah), transcript variant 1, mRNA [NM_010135]
A_55_P2006008	7.84402	8.68806	1.795	0.00801467	0.200226	A_55_P2006008	NM_025429	66222	Serpinb1a	serine (or cysteine) peptidase inhibitor, clade B, member 1a	Mus musculus serine (or cysteine) peptidase inhibitor, clade B, member 1a (Serpinb1a), mRNA [NM_025429]
A_55_P2065829	8.667	9.30267	1.554	0.0080207	0.200226	A_55_P2065829	NM_199017	234912	9230110C19Rik	RIKEN cDNA 9230110C19 gene	Mus musculus RIKEN cDNA 9230110C19 gene (9230110C19Rik), mRNA [NM_199017]
A_55_P2003513	8.45371	9.22698	1.709	0.00783622	0.197724	A_55_P2003513	NM_013559	15505	Hsph1	heat shock 105kDa/110kDa protein 1	Mus musculus heat shock 105kDa/110kDa protein 1 (Hsph1), mRNA [NM_013559]
A_66_P116683	4.85433	5.46108	1.523	0.00781034	0.197651	A_66_P116683	NR_045629	328594	D630010B17Rik	RIKEN cDNA D630010B17 gene	Mus musculus RIKEN cDNA D630010B17 gene (D630010B17Rik), long non-coding RNA [NR_045629]
A_30_P01018039	6.43393	7.20534	1.707	0.0077663	0.196783	A_30_P01018039	chr16:8738782-8830148_R				lincRNA:chr16:8738782-8830148 reverse strand
A_55_P2078433	5.18126	6.32719	2.213	0.00769195	0.196349	A_55_P2078433	NM_026656	68279	Mcoln2	mucolipin 2	Mus musculus mucolipin 2 (Mcoln2), transcript variant 1, mRNA [NM_026656]
A_55_P2157902	5.83976	6.5502	1.636	0.00767853	0.196348	A_55_P2157902	NM_001162884	242050	Igsf10	immunoglobulin superfamily, member 10	Mus musculus immunoglobulin superfamily, member 10 (Igsf10), mRNA [NM_001162884]
A_55_P2002578	12.1793	12.9965	1.762	0.00765758	0.195983	A_55_P2002578	NM_010145	13849	Ephx1	epoxide hydrolase 1, microsomal	Mus musculus epoxide hydrolase 1, microsomal (Ephx1), mRNA [NM_010145]
A_55_P2142232	5.05126	6.0512	2	0.00759313	0.195357	A_55_P2142232	NM_001199940	628900	Serpina3i	serine (or cysteine) peptidase inhibitor, clade A, member 3I	Mus musculus serine (or cysteine) peptidase inhibitor, clade A, member 3I (Serpina3i), mRNA [NM_001199940]
A_55_P2002103	8.02485	8.6696	1.563	0.0075817	0.195316	A_55_P2002103	NM_001142701	70719	Hmha1	histocompatibility (minor) HA-1	Mus musculus histocompatibility (minor) HA-1 (Hmha1), transcript variant 1, mRNA [NM_001142701]
A_55_P2341468	7.88832	8.4856	1.513	0.00758335	0.195316	A_55_P2341468	NM_001172123	207181	Rbms3	RNA binding motif, single stranded interacting protein	Mus musculus RNA binding motif, single stranded interacting protein (Rbms3), transcript variant 1, mRNA [NM_001172123]
A_55_P2005833	6.21979	8.33959	4.346	0.0074845	0.194493	A_55_P2005833	NM_013906	30806	Adamts8	a disintegrin-like and metallopeptidase (reprolysin type) with thrombospondin type 1 motif, 8	Mus musculus a disintegrin-like and metallopeptidase (reprolysin type) with thrombospondin type 1 motif, 8 (Adamts8), mRNA [NM_013906]
A_51_P419117	6.26986	7.36982	2.143	0.00749326	0.194493	A_51_P419117	NM_134050	104886	Rab15	RAB15, member RAS oncogene family	Mus musculus RAB15, member RAS oncogene family (Rab15), mRNA [NM_134050]
A_55_P2028942	5.12266	5.79292	1.591	0.00748154	0.194493	A_55_P2028942	NM_010875	17967	Ncam1	neural cell adhesion molecule 1	Mus musculus neural cell adhesion molecule 1 (Ncam1), transcript variant 2, mRNA [NM_010875]
A_55_P2166501	6.0117	6.66111	1.569	0.00748865	0.194493	A_55_P2166501	NM_009851	12505	Cd44	CD44 antigen	Mus musculus CD44 antigen (Cd44), transcript variant 1, mRNA [NM_009851]
A_51_P173709	8.49251	9.09373	1.517	0.00747881	0.194493	A_51_P173709	NM_022420	64297	Gprc5b	G protein-coupled receptor, family C, group 5, member B	Mus musculus G protein-coupled receptor, family C, group 5, member B (Gprc5b), transcript variant 2, mRNA [NM_022420]
A_55_P2078403	7.42489	8.01057	1.501	0.0074154	0.194493	A_55_P2078403	NM_026446	56470	Rgs19	regulator of G-protein signaling 19	Mus musculus regulator of G-protein signaling 19 (Rgs19), mRNA [NM_026446]
A_55_P2185605	7.03558	7.80748	1.708	0.00737963	0.194393	A_55_P2185605	NM_007649	12506	Cd48	CD48 antigen	Mus musculus CD48 antigen (Cd48), mRNA [NM_007649]
A_51_P394515	9.67911	10.2889	1.526	0.00732829	0.194083	A_51_P394515	NM_009388	21881	Tkt	transketolase	Mus musculus transketolase (Tkt), mRNA [NM_009388]
A_55_P2077558	10.4714	11.3615	1.853	0.00727652	0.193544	A_55_P2077558	NM_011435	20657	Sod3	superoxide dismutase 3, extracellular	Mus musculus superoxide dismutase 3, extracellular (Sod3), mRNA [NM_011435]
A_52_P257502	6.72671	7.42146	1.619	0.00728197	0.193544	A_52_P257502	NM_010517	16010	Igfbp4	insulin-like growth factor binding protein 4	Mus musculus insulin-like growth factor binding protein 4 (Igfbp4), mRNA [NM_010517]
A_55_P2018002	5.31532	6.05438	1.669	0.00723779	0.192986	A_55_P2018002	NM_138955	192663	Abcg4	ATP-binding cassette, sub-family G (WHITE), member 4	Mus musculus ATP-binding cassette, sub-family G (WHITE), member 4 (Abcg4), mRNA [NM_138955]
A_51_P374818	5.72743	6.55345	1.773	0.00718062	0.192823	A_51_P374818	NM_009168	20420	Shd	src homology 2 domain-containing transforming protein D	Mus musculus src homology 2 domain-containing transforming protein D (Shd), transcript variant 2, mRNA [NM_009168]
A_55_P2065866	12.6059	13.3623	1.689	0.00722431	0.192823	A_55_P2065866	NM_030206	114886	Cygb	cytoglobin	Mus musculus cytoglobin (Cygb), mRNA [NM_030206]
A_55_P1956593	7.24976	8.32109	2.101	0.00709622	0.192539	A_55_P1956593	NM_148927	69217	Plekha4	pleckstrin homology domain containing, family A (phosphoinositide binding specific) member 4	Mus musculus pleckstrin homology domain containing, family A (phosphoinositide binding specific) member 4 (Plekha4), mRNA [NM_148927]
A_55_P1956083	5.01686	5.92533	1.877	0.00691368	0.190782	A_55_P1956083	NM_175493	238377	Gpr68	G protein-coupled receptor 68	Mus musculus G protein-coupled receptor 68 (Gpr68), transcript variant 1, mRNA [NM_175493]
A_52_P49378	6.12769	7.35751	2.345	0.00689517	0.190709	A_52_P49378	NM_008440	16560	Kif1a	kinesin family member 1A	Mus musculus kinesin family member 1A (Kif1a), transcript variant 1, mRNA [NM_008440]
A_55_P2079020	6.84418	7.47891	1.553	0.00681442	0.190023	A_55_P2079020	ENSMUST00000131841				RIKEN cDNA 5730588L14 gene [Source:MGI Symbol;Acc:MGI:3045374] [ENSMUST00000131841]
A_30_P01022751	11.9816	12.5741	1.508	0.0068024	0.190023	A_30_P01022751	chr11:97275905-97310538_F				lincRNA:chr11:97275905-97310538 forward strand
A_66_P139546	11.0974	12.0262	1.904	0.00672869	0.188854	A_66_P139546	NM_008344	16012	Igfbp6	insulin-like growth factor binding protein 6	Mus musculus insulin-like growth factor binding protein 6 (Igfbp6), mRNA [NM_008344]
A_52_P162486	7.91738	8.82528	1.876	0.00666778	0.188319	A_52_P162486	NM_007542	12111	Bgn	biglycan	Mus musculus biglycan (Bgn), mRNA [NM_007542]
A_55_P1984886	6.41623	7.03113	1.531	0.00653789	0.18563	A_55_P1984886	NM_011827	23900	Hcst	hematopoietic cell signal transducer	Mus musculus hematopoietic cell signal transducer (Hcst), mRNA [NM_011827]
A_30_P01022343	10.8105	11.4227	1.529	0.00648503	0.185287	A_30_P01022343	chr7:86651948-86675223_F				lincRNA:chr7:86651948-86675223 forward strand
A_52_P607683	7.14806	7.88353	1.665	0.00643439	0.184478	A_52_P607683	NM_177167	320472	Ppm1e	protein phosphatase 1E (PP2C domain containing)	Mus musculus protein phosphatase 1E (PP2C domain containing) (Ppm1e), mRNA [NM_177167]
A_51_P117739	8.40045	9.01639	1.533	0.00641093	0.184165	A_51_P117739	NM_010216	14205	Figf	c-fos induced growth factor	Mus musculus c-fos induced growth factor (Figf), mRNA [NM_010216]
A_55_P2052240	8.3141	11.3384	8.136	0.00636536	0.183575	A_55_P2052240	NM_018827	12931	Crlf1	cytokine receptor-like factor 1	Mus musculus cytokine receptor-like factor 1 (Crlf1), mRNA [NM_018827]
A_55_P2026218	9.0484	9.88473	1.786	0.00633284	0.183208	A_55_P2026218	NM_080419	140559	Igsf8	immunoglobulin superfamily, member 8	Mus musculus immunoglobulin superfamily, member 8 (Igsf8), mRNA [NM_080419]
A_51_P401668	7.85495	8.64504	1.729	0.00633389	0.183208	A_51_P401668	NM_010686	16792	Laptm5	lysosomal-associated protein transmembrane 5	Mus musculus lysosomal-associated protein transmembrane 5 (Laptm5), mRNA [NM_010686]
A_66_P105032	9.21085	10.3413	2.189	0.00631264	0.182954	A_66_P105032	NM_001145034	620695	Gm13889	predicted gene 13889	Mus musculus predicted gene 13889 (Gm13889), mRNA [NM_001145034]
A_51_P218774	8.70551	9.29803	1.508	0.0062621	0.181966	A_51_P218774	NM_026418	67865	Rgs10	regulator of G-protein signalling 10	Mus musculus regulator of G-protein signalling 10 (Rgs10), mRNA [NM_026418]
A_55_P1979684	10.8445	11.4929	1.567	0.00624813	0.181803	A_55_P1979684	NM_007484	11853	Rhoc	ras homolog gene family, member C	Mus musculus ras homolog gene family, member C (Rhoc), mRNA [NM_007484]
A_51_P301809	7.13575	8.03005	1.859	0.00622148	0.181404	A_51_P301809	NM_011412	20564	Slit3	slit homolog 3 (Drosophila)	Mus musculus slit homolog 3 (Drosophila) (Slit3), mRNA [NM_011412]
A_65_P12392	8.93544	9.90784	1.962	0.00620108	0.181334	A_65_P12392	NM_011594	21858	Timp2	tissue inhibitor of metalloproteinase 2	Mus musculus tissue inhibitor of metalloproteinase 2 (Timp2), mRNA [NM_011594]
A_55_P2056739	8.50848	10.0077	2.827	0.00612047	0.181149	A_55_P2056739	NM_028266	107581	Col16a1	collagen, type XVI, alpha 1	Mus musculus collagen, type XVI, alpha 1 (Col16a1), mRNA [NM_028266]
A_51_P380309	5.83494	6.7884	1.937	0.00611725	0.181149	A_51_P380309	NM_001113204	17967	Ncam1	neural cell adhesion molecule 1	Mus musculus neural cell adhesion molecule 1 (Ncam1), transcript variant 3, mRNA [NM_001113204]
A_52_P355169	4.53631	5.47265	1.914	0.006181	0.181149	A_52_P355169	NM_011607	21923	Tnc	tenascin C	Mus musculus tenascin C (Tnc), mRNA [NM_011607]
A_51_P117226	5.76119	6.47707	1.642	0.00605485	0.181149	A_51_P117226	ENSMUST00000049389	70546	Zdhhc2	zinc finger, DHHC domain containing 2	zinc finger, DHHC domain containing 2 [Source:MGI Symbol;Acc:MGI:1923452] [ENSMUST00000049389]
A_55_P2006236	8.79672	9.46744	1.592	0.0061886	0.181149	A_55_P2006236	NM_009466	22235	Ugdh	UDP-glucose dehydrogenase	Mus musculus UDP-glucose dehydrogenase (Ugdh), mRNA [NM_009466]
A_51_P324814	7.81217	9.26696	2.741	0.00596659	0.180599	A_51_P324814	NM_010664	16668	Krt18	keratin 18	Mus musculus keratin 18 (Krt18), mRNA [NM_010664]
A_51_P135732	5.44524	6.05162	1.522	0.00589157	0.179067	A_51_P135732	NM_001201378	232664	Ccdc136	coiled-coil domain containing 136	Mus musculus coiled-coil domain containing 136 (Ccdc136), transcript variant 2, mRNA [NM_001201378]
A_55_P1958537	8.41139	9.21122	1.741	0.0058077	0.177546	A_55_P1958537	NM_001043355	17760	Map6	microtubule-associated protein 6	Mus musculus microtubule-associated protein 6 (Map6), transcript variant 3, mRNA [NM_001043355]
A_51_P135340	7.7851	9.24214	2.745	0.00574754	0.176935	A_51_P135340	NM_019482	55991	Panx1	pannexin 1	Mus musculus pannexin 1 (Panx1), mRNA [NM_019482]
A_55_P2118268	10.5594	11.2594	1.625	0.00567018	0.175799	A_55_P2118268	NM_001001565	74241	Chpf	chondroitin polymerizing factor	Mus musculus chondroitin polymerizing factor (Chpf), transcript variant 2, mRNA [NM_001001565]
A_55_P2023637	8.1442	10.4696	5.012	0.00565775	0.1756	A_55_P2023637	NM_021400	96875	Prg4	proteoglycan 4 (megakaryocyte stimulating factor, articular superficial zone protein)	Mus musculus proteoglycan 4 (megakaryocyte stimulating factor, articular superficial zone protein) (Prg4), transcript variant 1, mRNA [NM_021400]
A_51_P381260	9.42209	10.0525	1.548	0.00565547	0.1756	A_51_P381260	NM_008761	18301	Fxyd5	FXYD domain-containing ion transport regulator 5	Mus musculus FXYD domain-containing ion transport regulator 5 (Fxyd5), transcript variant 2, mRNA [NM_008761]
A_55_P2171116	9.61462	11.2712	3.153	0.00550433	0.172478	A_55_P2171116	NM_001145953	16854	Lgals3	lectin, galactose binding, soluble 3	Mus musculus lectin, galactose binding, soluble 3 (Lgals3), transcript variant 1, mRNA [NM_001145953]
A_51_P119429	7.16373	8.06566	1.869	0.00552777	0.172478	A_51_P119429	NM_153505	105855	Nckap1l	NCK associated protein 1 like	Mus musculus NCK associated protein 1 like (Nckap1l), mRNA [NM_153505]
A_55_P2027999	11.7086	12.4624	1.686	0.00551095	0.172478	A_55_P2027999	NM_001146100	15275	Hk1	hexokinase 1	Mus musculus hexokinase 1 (Hk1), transcript variant 1, mRNA [NM_001146100]
A_55_P2115057	10.2794	10.9443	1.585	0.00548024	0.172478	A_55_P2115057	BC056169	22142	Tuba1a	tubulin, alpha 1A	Mus musculus tubulin, alpha 1A, mRNA (cDNA clone MGC:67012 IMAGE:5715646), complete cds. [BC056169]
A_55_P2099961	10.9046	11.5318	1.545	0.00552455	0.172478	A_55_P2099961	NM_178186	319167	Hist1h2ag	histone cluster 1, H2ag	Mus musculus histone cluster 1, H2ag (Hist1h2ag), mRNA [NM_178186]
A_51_P309158	6.67751	7.41022	1.662	0.00543701	0.171655	A_51_P309158	NM_027840	71607	Snx20	sorting nexin 20	Mus musculus sorting nexin 20 (Snx20), mRNA [NM_027840]
A_51_P118765	12.2622	12.8729	1.527	0.00537928	0.170936	A_51_P118765	NM_010106	13627	Eef1a1	eukaryotic translation elongation factor 1 alpha 1	Mus musculus eukaryotic translation elongation factor 1 alpha 1 (Eef1a1), mRNA [NM_010106]
A_51_P308298	12.8134	14.1311	2.493	0.00536257	0.170722	A_51_P308298	NM_172118	98932	Myl9	myosin, light polypeptide 9, regulatory	Mus musculus myosin, light polypeptide 9, regulatory (Myl9), mRNA [NM_172118]
A_51_P142744	8.77323	9.55333	1.717	0.00528878	0.169901	A_51_P142744	NM_172294	240725	Sulf1	sulfatase 1	Mus musculus sulfatase 1 (Sulf1), transcript variant 2, mRNA [NM_172294]
A_55_P1983523	7.46717	8.23658	1.705	0.00521662	0.169439	A_55_P1983523	NM_145437	217305	Cd300ld	CD300 molecule-like family member d	Mus musculus CD300 molecule-like family member d (Cd300ld), mRNA [NM_145437]
A_55_P2130178	10.2169	11.2605	2.061	0.00520162	0.169139	A_55_P2130178	NM_010233	14268	Fn1	fibronectin 1	Mus musculus fibronectin 1 (Fn1), transcript variant 1, mRNA [NM_010233]
A_52_P251615	9.0692	9.73049	1.582	0.00515222	0.168208	A_52_P251615	NM_198249	268739	Arhgef40	Rho guanine nucleotide exchange factor (GEF) 40	Mus musculus Rho guanine nucleotide exchange factor (GEF) 40 (Arhgef40), transcript variant 1, mRNA [NM_198249]
A_51_P488991	5.70586	6.29281	1.502	0.00516152	0.168208	A_51_P488991	NM_178644	102644	Oaf	OAF homolog (Drosophila)	Mus musculus OAF homolog (Drosophila) (Oaf), mRNA [NM_178644]
A_51_P382970	8.60843	9.28212	1.595	0.00512718	0.167981	A_51_P382970	NM_133721	104099	Itga9	integrin alpha 9	Mus musculus integrin alpha 9 (Itga9), transcript variant 1, mRNA [NM_133721]
A_51_P245789	8.50869	9.27999	1.707	0.00509577	0.167794	A_51_P245789	NM_029620	76477	Pcolce2	procollagen C-endopeptidase enhancer 2	Mus musculus procollagen C-endopeptidase enhancer 2 (Pcolce2), mRNA [NM_029620]
A_52_P106259	7.07469	7.71183	1.555	0.00508927	0.167794	A_52_P106259	NM_207655	13649	Egfr	epidermal growth factor receptor	Mus musculus epidermal growth factor receptor (Egfr), transcript variant 1, mRNA [NM_207655]
A_55_P2098995	9.56057	10.4147	1.808	0.00499734	0.167357	A_55_P2098995	NM_001025575	545366	Cfhr2	complement factor H-related 2	Mus musculus complement factor H-related 2 (Cfhr2), mRNA [NM_001025575]
A_55_P2100120	8.85174	9.61415	1.696	0.00496695	0.167357	A_55_P2100120	NM_008704	18102	Nme1	NME/NM23 nucleoside diphosphate kinase 1	Mus musculus NME/NM23 nucleoside diphosphate kinase 1 (Nme1), mRNA [NM_008704]
A_66_P116998	6.08326	6.75593	1.594	0.00502699	0.167357	A_66_P116998	NM_001002272	56191	Tro	trophinin	Mus musculus trophinin (Tro), transcript variant 1, mRNA [NM_001002272]
A_55_P2152771	5.05341	5.71647	1.583	0.00500119	0.167357	A_55_P2152771	NM_172589	218454	Lhfpl2	lipoma HMGIC fusion partner-like 2	Mus musculus lipoma HMGIC fusion partner-like 2 (Lhfpl2), mRNA [NM_172589]
A_55_P2101216	7.0164	7.6637	1.566	0.00498915	0.167357	A_55_P2101216	NM_007436	11670	Aldh3a1	aldehyde dehydrogenase family 3, subfamily A1	Mus musculus aldehyde dehydrogenase family 3, subfamily A1 (Aldh3a1), transcript variant 1, mRNA [NM_007436]
A_51_P227222	9.75472	11.083	2.511	0.00485868	0.165319	A_51_P227222	NM_175643	216725	Adamts2	a disintegrin-like and metallopeptidase (reprolysin type) with thrombospondin type 1 motif, 2	Mus musculus a disintegrin-like and metallopeptidase (reprolysin type) with thrombospondin type 1 motif, 2 (Adamts2), transcript variant 1, mRNA [NM_175643]
A_52_P114722	7.1243	7.92529	1.742	0.00479863	0.164469	A_52_P114722	NM_001077705	15170	Ptpn6	protein tyrosine phosphatase, non-receptor type 6	Mus musculus protein tyrosine phosphatase, non-receptor type 6 (Ptpn6), transcript variant 2, mRNA [NM_001077705]
A_55_P2013645	7.33759	8.00568	1.589	0.00481678	0.164469	A_55_P2013645	NM_134028	103768	Tubg2	tubulin, gamma 2	Mus musculus tubulin, gamma 2 (Tubg2), mRNA [NM_134028]
A_55_P2020577	11.9861	13.1466	2.235	0.00475498	0.164332	A_55_P2020577	NM_008788	18542	Pcolce	procollagen C-endopeptidase enhancer protein	Mus musculus procollagen C-endopeptidase enhancer protein (Pcolce), mRNA [NM_008788]
A_30_P01019540	4.59797	5.20558	1.524	0.00475684	0.164332	A_30_P01019540	chr4:124127144-124334840_R				lincRNA:chr4:124127144-124334840 reverse strand
A_55_P2097038	4.95968	5.56368	1.52	0.00468137	0.163458	A_55_P2097038	NM_008626	17534	Mrc2	mannose receptor, C type 2	Mus musculus mannose receptor, C type 2 (Mrc2), mRNA [NM_008626]
A_51_P465350	8.30812	9.26395	1.94	0.00458721	0.163384	A_51_P465350	NM_010745	17084	Ly86	lymphocyte antigen 86	Mus musculus lymphocyte antigen 86 (Ly86), mRNA [NM_010745]
A_52_P454183	6.41675	7.13075	1.64	0.00464254	0.163384	A_52_P454183	NM_177068	320078	Olfml2b	olfactomedin-like 2B	Mus musculus olfactomedin-like 2B (Olfml2b), mRNA [NM_177068]
A_51_P369311	4.89061	5.54742	1.577	0.00463101	0.163384	A_51_P369311	NM_015760	50490	Nox4	NADPH oxidase 4	Mus musculus NADPH oxidase 4 (Nox4), transcript variant 1, mRNA [NM_015760]
A_55_P2085905	8.6792	9.32792	1.568	0.00456394	0.163384	A_55_P2085905	NM_008486	16790	Anpep	alanyl (membrane) aminopeptidase	Mus musculus alanyl (membrane) aminopeptidase (Anpep), mRNA [NM_008486]
A_55_P1955244	7.20386	7.80415	1.516	0.00459661	0.163384	A_55_P1955244	XM_001000635	677113	LOC677113	40S ribosomal protein S24-like	PREDICTED: Mus musculus 40S ribosomal protein S24-like (LOC677113), mRNA [XM_001000635]
A_55_P2143522	7.78485	8.80296	2.025	0.00445962	0.163216	A_55_P2143522	NM_031380	83554	Fstl3	follistatin-like 3	Mus musculus follistatin-like 3 (Fstl3), mRNA [NM_031380]
A_52_P796840	9.56888	10.5501	1.974	0.00450911	0.163216	A_52_P796840	NM_001025575	545366	Cfhr2	complement factor H-related 2	Mus musculus complement factor H-related 2 (Cfhr2), mRNA [NM_001025575]
A_51_P153423	8.61129	9.50434	1.857	0.0045148	0.163216	A_51_P153423	NM_001081416	68655	Fndc1	fibronectin type III domain containing 1	Mus musculus fibronectin type III domain containing 1 (Fndc1), mRNA [NM_001081416]
A_55_P2037454	9.43528	10.2756	1.791	0.00452364	0.163216	A_55_P2037454	NM_023794	104156	Etv5	ets variant gene 5	Mus musculus ets variant gene 5 (Etv5), mRNA [NM_023794]
A_55_P2012734	7.24798	7.8561	1.524	0.00448743	0.163216	A_55_P2012734	NM_178699	230991	B930041F14Rik	RIKEN cDNA B930041F14 gene	Mus musculus RIKEN cDNA B930041F14 gene (B930041F14Rik), mRNA [NM_178699]
A_51_P254855	4.97503	5.56872	1.509	0.00453533	0.163216	A_51_P254855	NM_011198	19225	Ptgs2	prostaglandin-endoperoxide synthase 2	Mus musculus prostaglandin-endoperoxide synthase 2 (Ptgs2), mRNA [NM_011198]
A_52_P401504	8.40008	10.266	3.645	0.00442937	0.163083	A_52_P401504	NM_011582	21828	Thbs4	thrombospondin 4	Mus musculus thrombospondin 4 (Thbs4), mRNA [NM_011582]
A_55_P1960053	5.80371	6.39701	1.509	0.00443155	0.163083	A_55_P1960053	NM_001042489	74096	Hvcn1	hydrogen voltage-gated channel 1	Mus musculus hydrogen voltage-gated channel 1 (Hvcn1), transcript variant 1, mRNA [NM_001042489]
A_51_P339822	5.5907	6.27157	1.603	0.00440874	0.163062	A_51_P339822	NM_138630	171207	Arhgap4	Rho GTPase activating protein 4	Mus musculus Rho GTPase activating protein 4 (Arhgap4), transcript variant 1, mRNA [NM_138630]
A_51_P162437	9.34495	10.0524	1.633	0.00431359	0.160352	A_51_P162437	NM_001081412	110279	Bcr	breakpoint cluster region	Mus musculus breakpoint cluster region (Bcr), mRNA [NM_001081412]
A_55_P2118520	9.44063	11.0291	3.007	0.00427134	0.159697	A_55_P2118520	NM_007742	12842	Col1a1	collagen, type I, alpha 1	Mus musculus collagen, type I, alpha 1 (Col1a1), mRNA [NM_007742]
A_51_P377452	7.47714	8.50827	2.044	0.00427419	0.159697	A_51_P377452	NM_008677	17972	Ncf4	neutrophil cytosolic factor 4	Mus musculus neutrophil cytosolic factor 4 (Ncf4), mRNA [NM_008677]
A_55_P2104894	5.89313	6.72256	1.777	0.00425017	0.159695	A_55_P2104894	NM_007737	12832	Col5a2	collagen, type V, alpha 2	Mus musculus collagen, type V, alpha 2 (Col5a2), mRNA [NM_007737]
A_55_P2093232	13.1561	15.4606	4.94	0.00417807	0.158734	A_55_P2093232	NM_080728	140781	Myh7	myosin, heavy polypeptide 7, cardiac muscle, beta	Mus musculus myosin, heavy polypeptide 7, cardiac muscle, beta (Myh7), mRNA [NM_080728]
A_30_P01027445	8.5678	9.72896	2.236	0.00415488	0.158263	A_30_P01027445	chr19:56820850-56837925_R				lincRNA:chr19:56820850-56837925 reverse strand
A_51_P317640	6.70057	7.76477	2.091	0.00412018	0.158182	A_51_P317640	NM_009367	21808	Tgfb2	transforming growth factor, beta 2	Mus musculus transforming growth factor, beta 2 (Tgfb2), mRNA [NM_009367]
A_55_P2187053	6.78423	7.43257	1.567	0.00408626	0.15749	A_55_P2187053	NM_001164255	22003	Tpm1	tropomyosin 1, alpha	Mus musculus tropomyosin 1, alpha (Tpm1), transcript variant 9, mRNA [NM_001164255]
A_51_P241319	7.01968	9.8397	7.062	0.00405318	0.157323	A_51_P241319	NM_173385	214425	Cilp	cartilage intermediate layer protein, nucleotide pyrophosphohydrolase	Mus musculus cartilage intermediate layer protein, nucleotide pyrophosphohydrolase (Cilp), mRNA [NM_173385]
A_52_P573336	7.21307	7.85561	1.561	0.00405543	0.157323	A_52_P573336	NM_172205	282619	Sbsn	suprabasin	Mus musculus suprabasin (Sbsn), transcript variant 1, mRNA [NM_172205]
A_55_P2037584	11.1815	12.0823	1.867	0.00403083	0.157241	A_55_P2037584	NM_133977	22041	Trf	transferrin	Mus musculus transferrin (Trf), mRNA [NM_133977]
A_51_P128987	9.06474	9.90659	1.792	0.00400975	0.157241	A_51_P128987	NM_008012	14187	Akr1b8	aldo-keto reductase family 1, member B8	Mus musculus aldo-keto reductase family 1, member B8 (Akr1b8), mRNA [NM_008012]
A_51_P116813	9.0198	9.74473	1.653	0.00402184	0.157241	A_51_P116813	NM_007809	13074	Cyp17a1	cytochrome P450, family 17, subfamily a, polypeptide 1	Mus musculus cytochrome P450, family 17, subfamily a, polypeptide 1 (Cyp17a1), mRNA [NM_007809]
A_51_P170178	5.42157	6.10919	1.611	0.00403155	0.157241	A_51_P170178	NM_146184	232984	B3gnt8	UDP-GlcNAc:betaGal beta-1,3-N-acetylglucosaminyltransferase 8	Mus musculus UDP-GlcNAc:betaGal beta-1,3-N-acetylglucosaminyltransferase 8 (B3gnt8), transcript variant 1, mRNA [NM_146184]
A_55_P2175301	11.5002	12.1818	1.604	0.00397345	0.157241	A_55_P2175301	XR_107848	545864	Gm5879	predicted gene 5879	PREDICTED: Mus musculus predicted gene 5879 (Gm5879), misc_RNA [XR_107848]
A_55_P2030802	12.4245	13.0898	1.586	0.00399605	0.157241	A_55_P2030802	NM_013762	27367	Rpl3	ribosomal protein L3	Mus musculus ribosomal protein L3 (Rpl3), mRNA [NM_013762]
A_52_P476754	6.10886	6.72436	1.532	0.00401678	0.157241	A_52_P476754	NM_176860	72828	Ubash3b	ubiquitin associated and SH3 domain containing, B	Mus musculus ubiquitin associated and SH3 domain containing, B (Ubash3b), mRNA [NM_176860]
A_66_P115406	10.6709	11.5899	1.891	0.00394065	0.157037	A_66_P115406	NM_008774	18458	Pabpc1	poly(A) binding protein, cytoplasmic 1	Mus musculus poly(A) binding protein, cytoplasmic 1 (Pabpc1), mRNA [NM_008774]
A_51_P390804	7.67871	10.3228	6.251	0.00383298	0.155882	A_51_P390804	NM_016873	22403	Wisp2	WNT1 inducible signaling pathway protein 2	Mus musculus WNT1 inducible signaling pathway protein 2 (Wisp2), mRNA [NM_016873]
A_55_P2046812	14.6834	15.9269	2.368	0.00386669	0.155882	A_55_P2046812	NM_009242	20692	Sparc	secreted acidic cysteine rich glycoprotein	Mus musculus secreted acidic cysteine rich glycoprotein (Sparc), mRNA [NM_009242]
A_51_P125842	7.9186	8.79888	1.841	0.00380554	0.155882	A_51_P125842	NM_145402	214359	Tmem51	transmembrane protein 51	Mus musculus transmembrane protein 51 (Tmem51), mRNA [NM_145402]
A_51_P139108	7.63936	8.40909	1.705	0.00384804	0.155882	A_51_P139108	NM_019696	56264	Cpxm1	carboxypeptidase X 1 (M14 family)	Mus musculus carboxypeptidase X 1 (M14 family) (Cpxm1), mRNA [NM_019696]
A_30_P01029526	5.53456	6.2076	1.594	0.00382607	0.155882	A_30_P01029526	chr2:67411703-67412293_F				lincRNA:chr2:67411703-67412293 forward strand
A_51_P404463	6.74328	7.99474	2.381	0.00372599	0.154882	A_51_P404463	NM_024283	78896	1500015O10Rik	RIKEN cDNA 1500015O10 gene	Mus musculus RIKEN cDNA 1500015O10 gene (1500015O10Rik), mRNA [NM_024283]
A_55_P2181738	9.38678	10.5693	2.27	0.0037036	0.154882	A_55_P2181738	NM_013590	17110	Lyz1	lysozyme 1	Mus musculus lysozyme 1 (Lyz1), mRNA [NM_013590]
A_55_P2088615	9.44921	10.0784	1.547	0.00371681	0.154882	A_55_P2088615	NM_011812	23876	Fbln5	fibulin 5	Mus musculus fibulin 5 (Fbln5), mRNA [NM_011812]
A_55_P2139256	8.89427	9.50258	1.524	0.0036902	0.15484	A_55_P2139256	NM_009097	20111	Rps6ka1	ribosomal protein S6 kinase polypeptide 1	Mus musculus ribosomal protein S6 kinase polypeptide 1 (Rps6ka1), transcript variant 1, mRNA [NM_009097]
A_51_P418116	7.0275	8.19781	2.251	0.00361848	0.154401	A_51_P418116	NM_146162	231633	Tmem119	transmembrane protein 119	Mus musculus transmembrane protein 119 (Tmem119), mRNA [NM_146162]
A_55_P1954718	9.59616	10.7461	2.219	0.0036478	0.154401	A_55_P1954718	NM_007805	13056	Cyb561	cytochrome b-561	Mus musculus cytochrome b-561 (Cyb561), mRNA [NM_007805]
A_52_P442710	5.81727	6.66175	1.796	0.0036617	0.154401	A_52_P442710	NM_172399	68169	Ndnf	neuron-derived neurotrophic factor	Mus musculus neuron-derived neurotrophic factor (Ndnf), mRNA [NM_172399]
A_55_P2034245	8.15188	9.07501	1.896	0.00358861	0.153655	A_55_P2034245	NM_010791	17285	Meox1	mesenchyme homeobox 1	Mus musculus mesenchyme homeobox 1 (Meox1), mRNA [NM_010791]
A_55_P1964568	5.22593	5.86348	1.556	0.00355941	0.152852	A_55_P1964568	NM_001001979	70417	Megf10	multiple EGF-like-domains 10	Mus musculus multiple EGF-like-domains 10 (Megf10), mRNA [NM_001001979]
A_52_P544043	5.61623	6.28321	1.588	0.00352692	0.152124	A_52_P544043	NM_001163144	18552	Pcsk5	proprotein convertase subtilisin/kexin type 5	Mus musculus proprotein convertase subtilisin/kexin type 5 (Pcsk5), transcript variant 2, mRNA [NM_001163144]
A_52_P684378	12.0509	12.871	1.766	0.00350612	0.151897	A_52_P684378	NM_008160	14775	Gpx1	glutathione peroxidase 1	Mus musculus glutathione peroxidase 1 (Gpx1), mRNA [NM_008160]
A_55_P2146022	5.50586	6.14011	1.552	0.00342373	0.149654	A_55_P2146022	XR_141286	100038470	Gm10808	predicted gene 10808	PREDICTED: Mus musculus predicted gene 10808 (Gm10808), misc_RNA [XR_141286]
A_55_P1999102	12.3569	14.1455	3.455	0.00336322	0.148113	A_55_P1999102	NM_023734	74116	Pi16	peptidase inhibitor 16	Mus musculus peptidase inhibitor 16 (Pi16), mRNA [NM_023734]
A_55_P2201454	4.93698	5.66553	1.657	0.00335459	0.148113	A_55_P2201454	AK142062	70290	2310079F09Rik	RIKEN cDNA 2310079F09 gene	Mus musculus 12 days embryo eyeball cDNA, RIKEN full-length enriched library, clone:D230018B15 product:unclassifiable, full insert sequence. [AK142062]
A_55_P2006703	9.67174	10.5826	1.88	0.0031938	0.143672	A_55_P2006703	NM_009755	12153	Bmp1	bone morphogenetic protein 1	Mus musculus bone morphogenetic protein 1 (Bmp1), transcript variant 1, mRNA [NM_009755]
A_51_P519251	8.71588	9.58287	1.824	0.00318306	0.143517	A_51_P519251	NM_019738	56312	Nupr1	nuclear protein transcription regulator 1	Mus musculus nuclear protein transcription regulator 1 (Nupr1), mRNA [NM_019738]
A_52_P40954	6.12524	6.9342	1.752	0.00315473	0.143517	A_52_P40954	NR_028300	68190	5330426P16Rik	RIKEN cDNA 5330426P16 gene	Mus musculus RIKEN cDNA 5330426P16 gene (5330426P16Rik), long non-coding RNA [NR_028300]
A_51_P359800	5.54541	6.42508	1.84	0.00305018	0.14199	A_51_P359800	NM_009131	20256	Clec11a	C-type lectin domain family 11, member a	Mus musculus C-type lectin domain family 11, member a (Clec11a), mRNA [NM_009131]
A_55_P2071059	8.52849	9.19914	1.592	0.0030924	0.14199	A_55_P2071059	NM_008668	17937	Nab2	Ngfi-A binding protein 2	Mus musculus Ngfi-A binding protein 2 (Nab2), transcript variant 1, mRNA [NM_008668]
A_55_P2013730	6.05304	6.71428	1.581	0.00306397	0.14199	A_55_P2013730	NM_001161536	320563	Islr2	immunoglobulin superfamily containing leucine-rich repeat 2	Mus musculus immunoglobulin superfamily containing leucine-rich repeat 2 (Islr2), transcript variant 2, mRNA [NM_001161536]
A_52_P597634	7.05168	7.94185	1.853	0.00300523	0.141935	A_52_P597634	NM_021457	14362	Fzd1	frizzled homolog 1 (Drosophila)	Mus musculus frizzled homolog 1 (Drosophila) (Fzd1), mRNA [NM_021457]
A_51_P303424	5.40118	6.14463	1.674	0.00303905	0.141935	A_51_P303424	NM_021334	16411	Itgax	integrin alpha X	Mus musculus integrin alpha X (Itgax), mRNA [NM_021334]
A_55_P2091736	7.38846	8.00431	1.532	0.00302207	0.141935	A_55_P2091736	NM_175445	215653	Rassf2	Ras association (RalGDS/AF-6) domain family member 2	Mus musculus Ras association (RalGDS/AF-6) domain family member 2 (Rassf2), mRNA [NM_175445]
A_55_P1959425	6.87085	8.25884	2.617	0.00296928	0.141839	A_55_P1959425	NM_030696	80879	Slc16a3	solute carrier family 16 (monocarboxylic acid transporters), member 3	Mus musculus solute carrier family 16 (monocarboxylic acid transporters), member 3 (Slc16a3), mRNA [NM_030696]
A_52_P588483	9.98086	10.8816	1.867	0.00296895	0.141839	A_52_P588483	NM_010180	14114	Fbln1	fibulin 1	Mus musculus fibulin 1 (Fbln1), mRNA [NM_010180]
A_55_P1988183	5.45004	6.11023	1.58	0.0029411	0.141414	A_55_P1988183	NM_007670	12579	Cdkn2b	cyclin-dependent kinase inhibitor 2B (p15, inhibits CDK4)	Mus musculus cyclin-dependent kinase inhibitor 2B (p15, inhibits CDK4) (Cdkn2b), mRNA [NM_007670]
A_55_P2092826	9.53991	10.371	1.779	0.00290732	0.140762	A_55_P2092826	NM_010730	16952	Anxa1	annexin A1	Mus musculus annexin A1 (Anxa1), mRNA [NM_010730]
A_51_P316042	5.37196	6.01698	1.564	0.00289947	0.140762	A_51_P316042	NM_175362	108723	Card11	caspase recruitment domain family, member 11	Mus musculus caspase recruitment domain family, member 11 (Card11), mRNA [NM_175362]
A_55_P2106394	9.04212	9.94885	1.875	0.00285024	0.139864	A_55_P2106394	NM_026412	51944	Knstrn	kinetochore-localized astrin/SPAG5 binding	Mus musculus kinetochore-localized astrin/SPAG5 binding (Knstrn), mRNA [NM_026412]
A_55_P2173005	8.26063	8.92907	1.589	0.00286791	0.139864	A_55_P2173005	NM_010062	13423	Dnase2a	deoxyribonuclease II alpha	Mus musculus deoxyribonuclease II alpha (Dnase2a), mRNA [NM_010062]
A_55_P2011922	7.83835	8.42766	1.505	0.00287073	0.139864	A_55_P2011922	NM_001033262	216438	9-Mar	membrane-associated ring finger (C3HC4) 9	Mus musculus membrane-associated ring finger (C3HC4) 9 (March9), mRNA [NM_001033262]
A_55_P2062777	10.6996	12.3725	3.189	0.00281274	0.139364	A_55_P2062777	NM_015776	50530	Mfap5	microfibrillar associated protein 5	Mus musculus microfibrillar associated protein 5 (Mfap5), mRNA [NM_015776]
A_52_P173442	5.68328	6.74835	2.092	0.00278901	0.139281	A_52_P173442	NM_177292	320916	Wscd2	WSC domain containing 2	Mus musculus WSC domain containing 2 (Wscd2), mRNA [NM_177292]
A_51_P116651	7.75774	8.57545	1.763	0.00277669	0.139248	A_51_P116651	NM_019759	56429	Dpt	dermatopontin	Mus musculus dermatopontin (Dpt), mRNA [NM_019759]
A_30_P01021929	8.01551	8.71638	1.625	0.00273874	0.139248	A_30_P01021929	chr9:118291593-118324230_F				lincRNA:chr9:118291593-118324230 forward strand
A_55_P2148748	5.97803	6.68249	1.63	0.00271438	0.13915	A_55_P2148748	NM_001111053	13175	Dclk1	doublecortin-like kinase 1	Mus musculus doublecortin-like kinase 1 (Dclk1), transcript variant 4, mRNA [NM_001111053]
A_55_P1954277	6.88881	7.56953	1.603	0.00271848	0.13915	A_55_P1954277	NM_080595	140703	Emid1	EMI domain containing 1	Mus musculus EMI domain containing 1 (Emid1), mRNA [NM_080595]
A_55_P1960208	6.20959	7.21809	2.012	0.00267647	0.139027	A_55_P1960208	NM_172955	13003	Vcan	versican	Mus musculus versican (Vcan), transcript variant 5, mRNA [NM_172955]
A_55_P2280237	6.3854	7.32278	1.915	0.00267929	0.139027	A_55_P2280237	NM_172863	242109	Zfp697	zinc finger protein 697	Mus musculus zinc finger protein 697 (Zfp697), mRNA [NM_172863]
A_51_P405167	8.07055	8.79877	1.657	0.00268288	0.139027	A_51_P405167	NM_001025577	17132	Maf	avian musculoaponeurotic fibrosarcoma (v-maf) AS42 oncogene homolog	Mus musculus avian musculoaponeurotic fibrosarcoma (v-maf) AS42 oncogene homolog (Maf), mRNA [NM_001025577]
A_55_P1974645	10.0049	10.7098	1.63	0.00267962	0.139027	A_55_P1974645	NM_009849	12496	Entpd2	ectonucleoside triphosphate diphosphohydrolase 2	Mus musculus ectonucleoside triphosphate diphosphohydrolase 2 (Entpd2), mRNA [NM_009849]
A_55_P2151672	7.49593	8.13919	1.562	0.0026488	0.138483	A_55_P2151672	ENSMUST00000050391				predicted gene 5316 [Source:MGI Symbol;Acc:MGI:3645576] [ENSMUST00000050391]
A_55_P2070686	6.94824	7.71173	1.698	0.00262664	0.138189	A_55_P2070686	NM_027057	69368	Wdfy1	WD repeat and FYVE domain containing 1	Mus musculus WD repeat and FYVE domain containing 1 (Wdfy1), transcript variant 2, mRNA [NM_027057]
A_52_P579531	9.09138	9.84234	1.683	0.00263373	0.138189	A_52_P579531	NM_016798	53318	Pdlim3	PDZ and LIM domain 3	Mus musculus PDZ and LIM domain 3 (Pdlim3), mRNA [NM_016798]
A_30_P01022003	8.59292	9.18882	1.511	0.00260145	0.138189	A_30_P01022003	chr13:65360846-65362134_F				lincRNA:chr13:65360846-65362134 forward strand
A_52_P473966	6.78893	7.68951	1.867	0.00259282	0.138017	A_52_P473966	NM_134090	105785	Kdelr3	KDEL (Lys-Asp-Glu-Leu) endoplasmic reticulum protein retention receptor 3	Mus musculus KDEL (Lys-Asp-Glu-Leu) endoplasmic reticulum protein retention receptor 3 (Kdelr3), mRNA [NM_134090]
A_66_P134542	5.8343	6.42691	1.508	0.00253803	0.136423	A_66_P134542	NM_028390	68743	Anln	anillin, actin binding protein	Mus musculus anillin, actin binding protein (Anln), mRNA [NM_028390]
A_55_P2062469	4.84151	5.94692	2.152	0.00253009	0.136411	A_55_P2062469	NM_007730	12816	Col12a1	collagen, type XII, alpha 1	Mus musculus collagen, type XII, alpha 1 (Col12a1), mRNA [NM_007730]
A_55_P1964960	6.63768	8.06473	2.689	0.00251934	0.136082	A_55_P1964960	NM_001164724	77125	Il33	interleukin 33	Mus musculus interleukin 33 (Il33), transcript variant 1, mRNA [NM_001164724]
A_55_P1961270	6.09641	7.64039	2.916	0.00248803	0.135778	A_55_P1961270	NM_001110320	12517	Cd72	CD72 antigen	Mus musculus CD72 antigen (Cd72), transcript variant 1, mRNA [NM_001110320]
A_55_P1974845	6.75502	7.53159	1.713	0.00249352	0.135778	A_55_P1974845	NM_001009978	18573	Pde1a	phosphodiesterase 1A, calmodulin-dependent	Mus musculus phosphodiesterase 1A, calmodulin-dependent (Pde1a), transcript variant 7, mRNA [NM_001009978]
A_30_P01027400	5.88438	6.63539	1.683	0.00250569	0.135778	A_30_P01027400	chr12:110842154-110883594_F				lincRNA:chr12:110842154-110883594 forward strand
A_51_P303180	7.47979	8.16607	1.609	0.00249204	0.135778	A_51_P303180	NM_026667	68303	Fam114a1	family with sequence similarity 114, member A1	Mus musculus family with sequence similarity 114, member A1 (Fam114a1), mRNA [NM_026667]
A_55_P2042823	6.48654	7.39312	1.875	0.00243875	0.135504	A_55_P2042823	NM_001145859	24055	Sh3bp2	SH3-domain binding protein 2	Mus musculus SH3-domain binding protein 2 (Sh3bp2), transcript variant 2, mRNA [NM_001145859]
A_55_P1967553	7.08139	7.68184	1.516	0.00244677	0.135504	A_55_P1967553	NM_001270498	100039192	Tmem254c	transmembrane protein 254c	Mus musculus transmembrane protein 254c (Tmem254c), transcript variant 1, mRNA [NM_001270498]
A_55_P2125208	8.69456	9.28664	1.507	0.00243078	0.135504	A_55_P2125208	NM_001172205	214855	Arid5a	AT rich interactive domain 5A (MRF1-like)	Mus musculus AT rich interactive domain 5A (MRF1-like) (Arid5a), transcript variant 1, mRNA [NM_001172205]
A_55_P1998631	10.4455	11.417	1.961	0.00235931	0.134939	A_55_P1998631	NM_001042534	12332	Capg	capping protein (actin filament), gelsolin-like	Mus musculus capping protein (actin filament), gelsolin-like (Capg), transcript variant 2, mRNA [NM_001042534]
A_66_P131645	7.03865	8.00093	1.948	0.00238777	0.134939	A_66_P131645	XM_003945924	101055828	LOC101055828	protein AHNAK2-like	PREDICTED: Mus musculus protein AHNAK2-like (LOC101055828), mRNA [XM_003945924]
A_51_P146633	8.14721	8.92739	1.717	0.00238686	0.134939	A_51_P146633	ENSMUST00000143791	83675	Bicc1	bicaudal C homolog 1 (Drosophila)	bicaudal C homolog 1 (Drosophila) [Source:MGI Symbol;Acc:MGI:1933388] [ENSMUST00000143791]
A_66_P112164	8.92951	9.63037	1.625	0.00238144	0.134939	A_66_P112164	NM_144875	226422	Rab7l1	RAB7, member RAS oncogene family-like 1	Mus musculus RAB7, member RAS oncogene family-like 1 (Rab7l1), mRNA [NM_144875]
A_51_P490747	4.89778	6.1439	2.372	0.0022986	0.134595	A_51_P490747	NM_001286641	330941	AI593442	expressed sequence AI593442	Mus musculus expressed sequence AI593442 (AI593442), transcript variant 1, mRNA [NM_001286641]
A_55_P2099742	6.43426	7.60295	2.248	0.00231674	0.134595	A_55_P2099742	NM_011888	24047	Ccl19	chemokine (C-C motif) ligand 19	Mus musculus chemokine (C-C motif) ligand 19 (Ccl19), mRNA [NM_011888]
A_66_P124052	6.21283	7.03515	1.768	0.00232424	0.134595	A_66_P124052	NM_016778	51800	Bok	BCL2-related ovarian killer protein	Mus musculus BCL2-related ovarian killer protein (Bok), mRNA [NM_016778]
A_55_P2050602	5.60207	6.42057	1.764	0.00231352	0.134595	A_55_P2050602	NM_010875	17967	Ncam1	neural cell adhesion molecule 1	Mus musculus neural cell adhesion molecule 1 (Ncam1), transcript variant 2, mRNA [NM_010875]
A_55_P1975690	10.3724	11.087	1.641	0.00229691	0.134595	A_55_P1975690	NM_031397	83675	Bicc1	bicaudal C homolog 1 (Drosophila)	Mus musculus bicaudal C homolog 1 (Drosophila) (Bicc1), mRNA [NM_031397]
A_55_P2135039	8.61359	9.20783	1.51	0.00234038	0.134595	A_55_P2135039	NM_026601	68180	Hyi	hydroxypyruvate isomerase homolog (E. coli)	Mus musculus hydroxypyruvate isomerase homolog (E. coli) (Hyi), transcript variant 1, mRNA [NM_026601]
A_55_P2159522	5.2351	6.08273	1.8	0.00220888	0.133147	A_55_P2159522	NM_181277	12818	Col14a1	collagen, type XIV, alpha 1	Mus musculus collagen, type XIV, alpha 1 (Col14a1), mRNA [NM_181277]
A_55_P2329923	9.0677	9.9058	1.788	0.00219533	0.133147	A_55_P2329923	NM_001199676	207565	Camkk2	calcium/calmodulin-dependent protein kinase kinase 2, beta	Mus musculus calcium/calmodulin-dependent protein kinase kinase 2, beta (Camkk2), transcript variant 1, mRNA [NM_001199676]
A_55_P2158498	5.71448	6.48425	1.705	0.0021944	0.133147	A_55_P2158498	NM_013482	12229	Btk	Bruton agammaglobulinemia tyrosine kinase	Mus musculus Bruton agammaglobulinemia tyrosine kinase (Btk), mRNA [NM_013482]
A_55_P2045682	6.61817	7.21809	1.516	0.00216087	0.133147	A_55_P2045682	NM_018750	54354	Rassf5	Ras association (RalGDS/AF-6) domain family member 5	Mus musculus Ras association (RalGDS/AF-6) domain family member 5 (Rassf5), mRNA [NM_018750]
A_55_P2168990	10.4111	11.0021	1.506	0.00219282	0.133147	A_55_P2168990	AK008557	19240	Tmsb10	thymosin, beta 10	Mus musculus adult male small intestine cDNA, RIKEN full-length enriched library, clone:2010309L16 product:thymosin, beta 10, full insert sequence. [AK008557]
A_51_P400543	7.82885	8.89347	2.092	0.00212136	0.132101	A_51_P400543	NM_019467	11629	Aif1	allograft inflammatory factor 1	Mus musculus allograft inflammatory factor 1 (Aif1), mRNA [NM_019467]
A_51_P288876	6.73223	8.06376	2.517	0.00211207	0.131802	A_51_P288876	NM_019631	56277	Tmem45a	transmembrane protein 45a	Mus musculus transmembrane protein 45a (Tmem45a), mRNA [NM_019631]
A_55_P2156800	5.0192	5.91669	1.863	0.00210741	0.131792	A_55_P2156800	NM_026747	68509	Ptx4	pentraxin 4	Mus musculus pentraxin 4 (Ptx4), transcript variant 1, mRNA [NM_026747]
A_51_P464738	7.83711	8.70717	1.828	0.00210012	0.131642	A_51_P464738	NM_011400	20525	Slc2a1	solute carrier family 2 (facilitated glucose transporter), member 1	Mus musculus solute carrier family 2 (facilitated glucose transporter), member 1 (Slc2a1), mRNA [NM_011400]
A_51_P370510	6.61252	7.34827	1.665	0.00210053	0.131642	A_51_P370510	NM_145450	217887	BC022687	cDNA sequence BC022687	Mus musculus cDNA sequence BC022687 (BC022687), mRNA [NM_145450]
A_52_P586141	8.12727	8.98717	1.815	0.00208377	0.131434	A_52_P586141	NM_001037724	11513	Adcy7	adenylate cyclase 7	Mus musculus adenylate cyclase 7 (Adcy7), transcript variant 3, mRNA [NM_001037724]
A_55_P2069306	9.97382	10.7415	1.703	0.00205807	0.13135	A_55_P2069306	NM_011206	19253	Ptpn18	protein tyrosine phosphatase, non-receptor type 18	Mus musculus protein tyrosine phosphatase, non-receptor type 18 (Ptpn18), mRNA [NM_011206]
A_52_P185343	5.9118	6.5306	1.536	0.00206899	0.13135	A_52_P185343	ENSMUST00000106702	14674	Gna13	guanine nucleotide binding protein, alpha 13	guanine nucleotide binding protein, alpha 13 [Source:MGI Symbol;Acc:MGI:95768] [ENSMUST00000106702]
A_51_P115178	6.70324	7.68754	1.978	0.00204683	0.131325	A_51_P115178	NM_172604	219151	Scara3	scavenger receptor class A, member 3	Mus musculus scavenger receptor class A, member 3 (Scara3), mRNA [NM_172604]
A_30_P01032750	6.40855	7.1215	1.639	0.0020219	0.131325	A_30_P01032750	chr5:92556322-92558910_F				lincRNA:chr5:92556322-92558910 forward strand
A_55_P2028788	8.17308	8.87963	1.632	0.00204629	0.131325	A_55_P2028788	NM_001166503	69806	Slc39a11	solute carrier family 39 (metal ion transporter), member 11	Mus musculus solute carrier family 39 (metal ion transporter), member 11 (Slc39a11), transcript variant 1, mRNA [NM_001166503]
A_55_P2077522	6.64526	7.26318	1.535	0.00199399	0.131325	A_55_P2077522	AK013651				Mus musculus adult male hippocampus cDNA, RIKEN full-length enriched library, clone:2900045O20 product:unclassifiable, full insert sequence. [AK013651]
A_66_P112482	8.64676	9.35974	1.639	0.00194231	0.130362	A_66_P112482	NM_145599	234463	Tmem184c	transmembrane protein 184C	Mus musculus transmembrane protein 184C (Tmem184c), mRNA [NM_145599]
A_55_P2164139	8.65055	9.3511	1.625	0.00191967	0.129722	A_55_P2164139	TC1651530				Q99KA2_MOUSE (Q99KA2) Tuba2 protein (Fragment), partial (37%) [TC1651530]
A_51_P409010	10.1589	12.8748	6.57	0.00190116	0.129471	A_51_P409010	NM_016685	12845	Comp	cartilage oligomeric matrix protein	Mus musculus cartilage oligomeric matrix protein (Comp), mRNA [NM_016685]
A_51_P467224	7.91455	9.24155	2.509	0.00188976	0.129471	A_51_P467224	NM_007993	14118	Fbn1	fibrillin 1	Mus musculus fibrillin 1 (Fbn1), mRNA [NM_007993]
A_52_P302544	5.59506	6.6604	2.093	0.00190709	0.129471	A_52_P302544	NM_199473	329941	Col8a2	collagen, type VIII, alpha 2	Mus musculus collagen, type VIII, alpha 2 (Col8a2), mRNA [NM_199473]
A_51_P282508	11.5773	12.3088	1.66	0.00189036	0.129471	A_51_P282508	NM_007484	11853	Rhoc	ras homolog gene family, member C	Mus musculus ras homolog gene family, member C (Rhoc), mRNA [NM_007484]
A_55_P2012389	8.8109	9.49522	1.607	0.0019056	0.129471	A_55_P2012389	NM_053197	94280	Sfxn3	sideroflexin 3	Mus musculus sideroflexin 3 (Sfxn3), transcript variant 1, mRNA [NM_053197]
A_51_P219505	5.7098	6.39665	1.61	0.00186545	0.129347	A_51_P219505	NM_177388	338365	Slc41a2	solute carrier family 41, member 2	Mus musculus solute carrier family 41, member 2 (Slc41a2), mRNA [NM_177388]
A_55_P2051991	5.94132	6.65656	1.642	0.00182633	0.12777	A_55_P2051991	NM_001003920	381979	Brsk1	BR serine/threonine kinase 1	Mus musculus BR serine/threonine kinase 1 (Brsk1), transcript variant 1, mRNA [NM_001003920]
A_55_P1969396	7.22533	7.85368	1.546	0.00182799	0.12777	A_55_P1969396	BC018156	69071	Tmem97	transmembrane protein 97	Mus musculus transmembrane protein 97, mRNA (cDNA clone MGC:25841 IMAGE:4192256), complete cds. [BC018156]
A_55_P1958133	10.0967	11.3185	2.332	0.00177642	0.127079	A_55_P1958133	AK080545	103836	Zfp692	zinc finger protein 692	Mus musculus 7 days neonate cerebellum cDNA, RIKEN full-length enriched library, clone:A730082L10 product:hypothetical protein, full insert sequence. [AK080545]
A_51_P375558	6.56075	7.47153	1.88	0.00177591	0.127079	A_51_P375558	NM_010865	17926	Myoc	myocilin	Mus musculus myocilin (Myoc), mRNA [NM_010865]
A_55_P1991151	11.006	11.7113	1.631	0.00166578	0.12245	A_55_P1991151	NM_016738	270106	Rpl13	ribosomal protein L13	Mus musculus ribosomal protein L13 (Rpl13), mRNA [NM_016738]
A_51_P220150	5.47115	6.69184	2.331	0.00164443	0.121489	A_51_P220150	NM_001039554	654812	Angptl7	angiopoietin-like 7	Mus musculus angiopoietin-like 7 (Angptl7), mRNA [NM_001039554]
A_55_P2000543	7.55597	8.27663	1.648	0.00163677	0.121229	A_55_P2000543	NM_026956	69142	Cd209f	CD209f antigen	Mus musculus CD209f antigen (Cd209f), mRNA [NM_026956]
A_55_P2151609	6.27055	7.13554	1.821	0.00160684	0.120978	A_55_P2151609	NM_011436	20660	Sorl1	sortilin-related receptor, LDLR class A repeats-containing	Mus musculus sortilin-related receptor, LDLR class A repeats-containing (Sorl1), mRNA [NM_011436]
A_66_P100853	10.2856	11.1281	1.793	0.00158361	0.120978	A_66_P100853	ENSMUST00000081342				histone cluster 1, H2ap [Source:MGI Symbol;Acc:MGI:3710573] [ENSMUST00000081342]
A_55_P2110743	9.84974	10.6478	1.739	0.0016073	0.120978	A_55_P2110743	NM_199477	393082	Mettl7a2	methyltransferase like 7A2	Mus musculus methyltransferase like 7A2 (Mettl7a2), mRNA [NM_199477]
A_51_P311038	7.02697	7.81365	1.725	0.00155788	0.120978	A_51_P311038	NM_001024139	235130	Adamts15	a disintegrin-like and metallopeptidase (reprolysin type) with thrombospondin type 1 motif, 15	Mus musculus a disintegrin-like and metallopeptidase (reprolysin type) with thrombospondin type 1 motif, 15 (Adamts15), mRNA [NM_001024139]
A_55_P2105271	9.37297	9.99098	1.535	0.00161494	0.120978	A_55_P2105271	NM_001114088	67399	Pdlim7	PDZ and LIM domain 7	Mus musculus PDZ and LIM domain 7 (Pdlim7), transcript variant a, mRNA [NM_001114088]
A_51_P426270	13.5969	14.6057	2.012	0.00153067	0.120039	A_51_P426270	NM_008597	17313	Mgp	matrix Gla protein	Mus musculus matrix Gla protein (Mgp), mRNA [NM_008597]
A_51_P188271	10.7328	11.9562	2.335	0.00152626	0.120014	A_51_P188271	NM_054042	70445	Cd248	CD248 antigen, endosialin	Mus musculus CD248 antigen, endosialin (Cd248), mRNA [NM_054042]
A_55_P1961335	7.38332	8.48446	2.145	0.00151791	0.119678	A_55_P1961335	NM_007802	13038	Ctsk	cathepsin K	Mus musculus cathepsin K (Ctsk), mRNA [NM_007802]
A_51_P157042	11.2877	12.6405	2.554	0.00145449	0.118322	A_51_P157042	NM_010217	14219	Ctgf	connective tissue growth factor	Mus musculus connective tissue growth factor (Ctgf), mRNA [NM_010217]
A_55_P2021515	13.7737	14.6223	1.801	0.00146117	0.118322	A_55_P2021515	XR_107848	545864	Gm5879	predicted gene 5879	PREDICTED: Mus musculus predicted gene 5879 (Gm5879), misc_RNA [XR_107848]
A_52_P679105	7.7206	8.546	1.772	0.0014778	0.118322	A_52_P679105	NM_029614	76453	Prss23	protease, serine, 23	Mus musculus protease, serine, 23 (Prss23), mRNA [NM_029614]
A_51_P240136	5.99207	6.69665	1.63	0.00148034	0.118322	A_51_P240136	NM_010320	14709	Gng8	guanine nucleotide binding protein (G protein), gamma 8	Mus musculus guanine nucleotide binding protein (G protein), gamma 8 (Gng8), mRNA [NM_010320]
A_55_P1956672	8.32649	8.99593	1.59	0.00148054	0.118322	A_55_P1956672	NM_033475	19376	Rab34	RAB34, member of RAS oncogene family	Mus musculus RAB34, member of RAS oncogene family (Rab34), transcript variant 1, mRNA [NM_033475]
A_52_P354373	5.55903	6.21294	1.573	0.00147992	0.118322	A_52_P354373	NR_037956	381822	1190002F15Rik	RIKEN cDNA 1190002F15 gene	Mus musculus RIKEN cDNA 1190002F15 gene (1190002F15Rik), transcript variant 1, long non-coding RNA [NR_037956]
A_55_P2025023	13.1527	13.9896	1.786	0.00141879	0.116656	A_55_P2025023	BC009655	27367	Rpl3	ribosomal protein L3	Mus musculus ribosomal protein L3, mRNA (cDNA clone MGC:6334 IMAGE:3485069), complete cds. [BC009655]
A_55_P2151006	7.93893	8.62996	1.614	0.00141261	0.116656	A_55_P2151006	NM_001135172	109323	C1qtnf7	C1q and tumor necrosis factor related protein 7	Mus musculus C1q and tumor necrosis factor related protein 7 (C1qtnf7), transcript variant 1, mRNA [NM_001135172]
A_55_P2059010	9.98011	10.9569	1.968	0.00139882	0.116225	A_55_P2059010	NM_011254	19659	Rbp1	retinol binding protein 1, cellular	Mus musculus retinol binding protein 1, cellular (Rbp1), mRNA [NM_011254]
A_52_P365342	6.26321	7.09553	1.781	0.00137558	0.114945	A_52_P365342	NM_010732	16980	Lrrn2	leucine rich repeat protein 2, neuronal	Mus musculus leucine rich repeat protein 2, neuronal (Lrrn2), mRNA [NM_010732]
A_51_P426195	12.6087	13.9082	2.462	0.00135983	0.114608	A_51_P426195	NM_008726	18158	Nppb	natriuretic peptide type B	Mus musculus natriuretic peptide type B (Nppb), mRNA [NM_008726]
A_55_P2100884	5.16392	5.80432	1.559	0.00135707	0.114608	A_55_P2100884	NM_010218	14221	Fjx1	four jointed box 1 (Drosophila)	Mus musculus four jointed box 1 (Drosophila) (Fjx1), mRNA [NM_010218]
A_30_P01025536	8.89877	9.5782	1.602	0.0013242	0.112904	A_30_P01025536	chr11:97505439-97522274_F				lincRNA:chr11:97505439-97522274 forward strand
A_55_P2037141	7.23972	8.72796	2.805	0.00125424	0.110665	A_55_P2037141	NM_028001	71912	Jsrp1	junctional sarcoplasmic reticulum protein 1	Mus musculus junctional sarcoplasmic reticulum protein 1 (Jsrp1), mRNA [NM_028001]
A_51_P498631	5.81553	6.92036	2.151	0.00125632	0.110665	A_51_P498631	NM_018769	54722	Dfna5	deafness, autosomal dominant 5 (human)	Mus musculus deafness, autosomal dominant 5 (human) (Dfna5), mRNA [NM_018769]
A_51_P187082	8.49557	9.12887	1.551	0.00129021	0.110665	A_51_P187082	NM_008062	14381	G6pdx	glucose-6-phosphate dehydrogenase X-linked	Mus musculus glucose-6-phosphate dehydrogenase X-linked (G6pdx), mRNA [NM_008062]
A_51_P367866	7.60042	8.22789	1.545	0.00127765	0.110665	A_51_P367866	NM_007913	13653	Egr1	early growth response 1	Mus musculus early growth response 1 (Egr1), mRNA [NM_007913]
A_51_P341177	9.48602	10.1019	1.532	0.00129053	0.110665	A_51_P341177	NM_016765	51793	Ddah2	dimethylarginine dimethylaminohydrolase 2	Mus musculus dimethylarginine dimethylaminohydrolase 2 (Ddah2), transcript variant 2, mRNA [NM_016765]
A_55_P2015022	11.905	12.7331	1.775	0.0012247	0.11057	A_55_P2015022	XR_141281	100038357	Gm10856	predicted gene 10856	PREDICTED: Mus musculus predicted gene 10856 (Gm10856), misc_RNA [XR_141281]
A_55_P2017413	5.19014	5.91323	1.651	0.00121821	0.11057	A_55_P2017413	NM_001029977	214403	Gm4788	predicted gene 4788	Mus musculus predicted gene 4788 (Gm4788), transcript variant 1, mRNA [NM_001029977]
A_66_P100220	5.70248	6.28858	1.501	0.00122521	0.11057	A_66_P100220	ENSMUST00000094662	101056016	LOC101056016	uncharacterized LOC101056016	predicted gene 10300 [Source:MGI Symbol;Acc:MGI:3641670] [ENSMUST00000094662]
A_55_P1997604	6.79536	7.58833	1.733	0.00120566	0.110162	A_55_P1997604	NM_008869	18783	Pla2g4a	phospholipase A2, group IVA (cytosolic, calcium-dependent)	Mus musculus phospholipase A2, group IVA (cytosolic, calcium-dependent) (Pla2g4a), mRNA [NM_008869]
A_51_P395555	10.6467	11.2906	1.562	0.00118674	0.109868	A_51_P395555	NM_178600	27973	Vkorc1	vitamin K epoxide reductase complex, subunit 1	Mus musculus vitamin K epoxide reductase complex, subunit 1 (Vkorc1), mRNA [NM_178600]
A_51_P302167	5.55368	6.16023	1.523	0.00115832	0.108196	A_51_P302167	NM_172496	12808	Cobl	cordon-bleu WH2 repeat	Mus musculus cordon-bleu WH2 repeat (Cobl), transcript variant 1, mRNA [NM_172496]
A_30_P01032682	5.38384	5.97497	1.506	0.00115434	0.108169	A_30_P01032682	chr11:117792051-117811334_R				lincRNA:chr11:117792051-117811334 reverse strand
A_55_P2417569	5.68091	7.02954	2.547	0.0011036	0.1079	A_55_P2417569	NM_009116	20204	Prrx2	paired related homeobox 2	Mus musculus paired related homeobox 2 (Prrx2), mRNA [NM_009116]
A_52_P479269	5.86507	6.59692	1.661	0.00113706	0.1079	A_52_P479269	NM_011519	20969	Sdc1	syndecan 1	Mus musculus syndecan 1 (Sdc1), mRNA [NM_011519]
A_51_P172054	12.787	13.4491	1.582	0.00112795	0.1079	A_51_P172054	NM_019521	14456	Gas6	growth arrest specific 6	Mus musculus growth arrest specific 6 (Gas6), mRNA [NM_019521]
A_55_P2137828	6.04743	6.65924	1.528	0.00111288	0.1079	A_55_P2137828	NM_022420	64297	Gprc5b	G protein-coupled receptor, family C, group 5, member B	Mus musculus G protein-coupled receptor, family C, group 5, member B (Gprc5b), transcript variant 2, mRNA [NM_022420]
A_55_P2073308	8.09406	8.69108	1.513	0.00113869	0.1079	A_55_P2073308	NM_009668	30948	Bin1	bridging integrator 1	Mus musculus bridging integrator 1 (Bin1), transcript variant 1, mRNA [NM_009668]
A_55_P2134790	9.56483	10.3638	1.74	0.00109546	0.107818	A_55_P2134790	NM_001024945	104009	Qsox1	quiescin Q6 sulfhydryl oxidase 1	Mus musculus quiescin Q6 sulfhydryl oxidase 1 (Qsox1), transcript variant 1, mRNA [NM_001024945]
A_51_P350817	8.35279	10.4608	4.311	0.0010337	0.104256	A_51_P350817	NM_009922	12797	Cnn1	calponin 1	Mus musculus calponin 1 (Cnn1), mRNA [NM_009922]
A_51_P515605	10.7664	12.7859	4.055	0.000894013	0.104256	A_51_P515605	NM_009930	12825	Col3a1	collagen, type III, alpha 1	Mus musculus collagen, type III, alpha 1 (Col3a1), mRNA [NM_009930]
A_55_P2132512	5.56046	7.51316	3.871	0.000955354	0.104256	A_55_P2132512	NM_001111314	53972	Ngef	neuronal guanine nucleotide exchange factor	Mus musculus neuronal guanine nucleotide exchange factor (Ngef), transcript variant 1, mRNA [NM_001111314]
A_55_P2123484	6.47419	7.97637	2.833	0.000953352	0.104256	A_55_P2123484	NR_040286	100040792	Gm11627	predicted gene 11627	Mus musculus predicted gene 11627 (Gm11627), long non-coding RNA [NR_040286]
A_55_P2049752	7.69373	9.00281	2.478	0.00101405	0.104256	A_55_P2049752	NM_173749	210622	Pamr1	peptidase domain containing associated with muscle regeneration 1	Mus musculus peptidase domain containing associated with muscle regeneration 1 (Pamr1), mRNA [NM_173749]
A_55_P2066613	6.54884	7.61461	2.093	0.000916684	0.104256	A_55_P2066613	NM_008879	18826	Lcp1	lymphocyte cytosolic protein 1	Mus musculus lymphocyte cytosolic protein 1 (Lcp1), transcript variant 2, mRNA [NM_008879]
A_51_P193794	9.77511	10.8153	2.056	0.00103261	0.104256	A_51_P193794	NM_008512	16971	Lrp1	low density lipoprotein receptor-related protein 1	Mus musculus low density lipoprotein receptor-related protein 1 (Lrp1), mRNA [NM_008512]
A_55_P2128153	10.6668	11.6853	2.026	0.000999646	0.104256	A_55_P2128153	NM_009933	12833	Col6a1	collagen, type VI, alpha 1	Mus musculus collagen, type VI, alpha 1 (Col6a1), mRNA [NM_009933]
A_51_P121891	6.62161	7.63116	2.013	0.00103596	0.104256	A_51_P121891	NM_009008	19354	Rac2	RAS-related C3 botulinum substrate 2	Mus musculus RAS-related C3 botulinum substrate 2 (Rac2), mRNA [NM_009008]
A_51_P453111	8.94726	9.85359	1.874	0.0010358	0.104256	A_51_P453111	NM_010422	15212	Hexb	hexosaminidase B	Mus musculus hexosaminidase B (Hexb), mRNA [NM_010422]
A_51_P472726	9.61368	10.4927	1.839	0.00100843	0.104256	A_51_P472726	NM_145978	213019	Pdlim2	PDZ and LIM domain 2	Mus musculus PDZ and LIM domain 2 (Pdlim2), transcript variant 1, mRNA [NM_145978]
A_55_P2004137	11.4877	12.3629	1.834	0.000994987	0.104256	A_55_P2004137	NM_008138	14678	Gnai2	guanine nucleotide binding protein (G protein), alpha inhibiting 2	Mus musculus guanine nucleotide binding protein (G protein), alpha inhibiting 2 (Gnai2), mRNA [NM_008138]
A_30_P01028020	8.81277	9.661	1.8	0.000995724	0.104256	A_30_P01028020	chr6:90915489-90940052_R				lincRNA:chr6:90915489-90940052 reverse strand
A_52_P515247	8.64366	9.39439	1.683	0.00098947	0.104256	A_52_P515247	NM_007486	11857	Arhgdib	Rho, GDP dissociation inhibitor (GDI) beta	Mus musculus Rho, GDP dissociation inhibitor (GDI) beta (Arhgdib), mRNA [NM_007486]
A_51_P453475	8.05102	8.80162	1.682	0.000968654	0.104256	A_51_P453475	NM_009201	20514	Slc1a5	solute carrier family 1 (neutral amino acid transporter), member 5	Mus musculus solute carrier family 1 (neutral amino acid transporter), member 5 (Slc1a5), mRNA [NM_009201]
A_51_P396570	6.78986	7.51682	1.655	0.00104524	0.104256	A_51_P396570	NM_011961	26432	Plod2	procollagen lysine, 2-oxoglutarate 5-dioxygenase 2	Mus musculus procollagen lysine, 2-oxoglutarate 5-dioxygenase 2 (Plod2), transcript variant 2, mRNA [NM_011961]
A_55_P2081530	11.6475	12.3612	1.64	0.00104513	0.104256	A_55_P2081530	NM_080559	73723	Sh3bgrl3	SH3 domain binding glutamic acid-rich protein-like 3	Mus musculus SH3 domain binding glutamic acid-rich protein-like 3 (Sh3bgrl3), mRNA [NM_080559]
A_51_P239654	9.27538	9.97593	1.625	0.000928602	0.104256	A_51_P239654	NM_010444	15370	Nr4a1	nuclear receptor subfamily 4, group A, member 1	Mus musculus nuclear receptor subfamily 4, group A, member 1 (Nr4a1), mRNA [NM_010444]
A_55_P1987912	6.51182	7.20525	1.617	0.00103244	0.104256	A_55_P1987912	NM_133913	100910	Chpf2	chondroitin polymerizing factor 2	Mus musculus chondroitin polymerizing factor 2 (Chpf2), mRNA [NM_133913]
A_30_P01024472	7.09018	7.77958	1.613	0.00103859	0.104256	A_30_P01024472	chr11:35805295-35817263_F				lincRNA:chr11:35805295-35817263 forward strand
A_52_P604613	5.43206	6.10827	1.598	0.000932764	0.104256	A_52_P604613	NM_010333	14739	S1pr2	sphingosine-1-phosphate receptor 2	Mus musculus sphingosine-1-phosphate receptor 2 (S1pr2), mRNA [NM_010333]
A_55_P2022211	10.2795	10.932	1.572	0.000958114	0.104256	A_55_P2022211	NM_026162	67448	Plxdc2	plexin domain containing 2	Mus musculus plexin domain containing 2 (Plxdc2), mRNA [NM_026162]
A_55_P2112737	15.1229	15.7293	1.522	0.000895712	0.104256	A_55_P2112737	NM_007393	11461	Actb	actin, beta	Mus musculus actin, beta (Actb), mRNA [NM_007393]
A_52_P266132	7.10274	8.42052	2.493	0.000825271	0.0987968	A_52_P266132	NM_008013	14190	Fgl2	fibrinogen-like protein 2	Mus musculus fibrinogen-like protein 2 (Fgl2), mRNA [NM_008013]
A_51_P283473	9.30579	10.5882	2.432	0.000822705	0.0987968	A_51_P283473	NM_026271	67606	Fibin	fin bud initiation factor homolog (zebrafish)	Mus musculus fin bud initiation factor homolog (zebrafish) (Fibin), mRNA [NM_026271]
A_51_P488196	6.76364	7.89708	2.194	0.000810871	0.0987968	A_51_P488196	NM_028472	73230	Bmper	BMP-binding endothelial regulator	Mus musculus BMP-binding endothelial regulator (Bmper), mRNA [NM_028472]
A_51_P494675	10.6108	11.6235	2.018	0.000824674	0.0987968	A_51_P494675	NM_028071	72042	Cotl1	coactosin-like 1 (Dictyostelium)	Mus musculus coactosin-like 1 (Dictyostelium) (Cotl1), mRNA [NM_028071]
A_55_P2103698	8.567	9.40269	1.785	0.00080742	0.0987968	A_55_P2103698	NM_015783	100038882	Isg15	ISG15 ubiquitin-like modifier	Mus musculus ISG15 ubiquitin-like modifier (Isg15), mRNA [NM_015783]
A_55_P2062054	9.65641	10.4242	1.703	0.000815579	0.0987968	A_55_P2062054	NM_026797	52840	Dbndd2	dysbindin (dystrobrevin binding protein 1) domain containing 2	Mus musculus dysbindin (dystrobrevin binding protein 1) domain containing 2 (Dbndd2), transcript variant 2, mRNA [NM_026797]
A_55_P1968703	6.61298	7.2203	1.523	0.000818153	0.0987968	A_55_P1968703	NM_008115	14586	Gfra2	glial cell line derived neurotrophic factor family receptor alpha 2	Mus musculus glial cell line derived neurotrophic factor family receptor alpha 2 (Gfra2), mRNA [NM_008115]
A_55_P2046393	11.1586	12.086	1.902	0.000791615	0.0979665	A_55_P2046393	NM_026555	52377	Rcn3	reticulocalbin 3, EF-hand calcium binding domain	Mus musculus reticulocalbin 3, EF-hand calcium binding domain (Rcn3), mRNA [NM_026555]
A_55_P2131483	7.17943	8.06942	1.853	0.000779276	0.0970889	A_55_P2131483	NM_010439	15289	Hmgb1	high mobility group box 1	Mus musculus high mobility group box 1 (Hmgb1), mRNA [NM_010439]
A_51_P469951	4.90641	5.52164	1.532	0.00077142	0.0966912	A_51_P469951	NM_080448	259302	Srgap3	SLIT-ROBO Rho GTPase activating protein 3	Mus musculus SLIT-ROBO Rho GTPase activating protein 3 (Srgap3), mRNA [NM_080448]
A_30_P01032549	7.23904	8.16517	1.9	0.000757082	0.0965444	A_30_P01032549	chr17:71242333-71273533_F				lincRNA:chr17:71242333-71273533 forward strand
A_55_P1970105	9.0058	11.6618	6.303	0.000735807	0.0962553	A_55_P1970105	NM_013589	16997	Ltbp2	latent transforming growth factor beta binding protein 2	Mus musculus latent transforming growth factor beta binding protein 2 (Ltbp2), mRNA [NM_013589]
A_51_P182303	11.9467	13.4777	2.89	0.000736871	0.0962553	A_51_P182303	NM_007743	12843	Col1a2	collagen, type I, alpha 2	Mus musculus collagen, type I, alpha 2 (Col1a2), mRNA [NM_007743]
A_55_P2063465	8.1672	9.48309	2.49	0.000730446	0.0962553	A_55_P2063465	NM_013691	21827	Thbs3	thrombospondin 3	Mus musculus thrombospondin 3 (Thbs3), mRNA [NM_013691]
A_51_P405397	11.961	13.0275	2.094	0.000730708	0.0962553	A_51_P405397	NM_007899	13601	Ecm1	extracellular matrix protein 1	Mus musculus extracellular matrix protein 1 (Ecm1), transcript variant 1, mRNA [NM_007899]
A_55_P2048478	5.78903	6.39065	1.517	0.000738406	0.0962553	A_55_P2048478	NM_172907	244198	Olfml1	olfactomedin-like 1	Mus musculus olfactomedin-like 1 (Olfml1), mRNA [NM_172907]
A_51_P151126	9.22156	10.3811	2.234	0.000709911	0.0962332	A_51_P151126	NM_013706	23833	Cd52	CD52 antigen	Mus musculus CD52 antigen (Cd52), mRNA [NM_013706]
A_52_P322141	7.10957	8.06499	1.939	0.000711988	0.0962332	A_52_P322141	NM_001081291	78317	Ccdc88b	coiled-coil domain containing 88B	Mus musculus coiled-coil domain containing 88B (Ccdc88b), mRNA [NM_001081291]
A_55_P1957633	8.95152	9.75206	1.742	0.000705822	0.0962332	A_55_P1957633	NM_134116	106512	Gpsm3	G-protein signalling modulator 3 (AGS3-like, C. elegans)	Mus musculus G-protein signalling modulator 3 (AGS3-like, C. elegans) (Gpsm3), mRNA [NM_134116]
A_55_P1973995	6.54222	7.60373	2.087	0.000672362	0.0954749	A_55_P1973995	NR_076393	627427	Gm6756	3-phosphoglycerate dehydrogenase pseudogene	Mus musculus predicted gene 6756 (Gm6756), non-coding RNA [NR_076393]
A_51_P300337	10.4502	11.4922	2.059	0.000679311	0.0954749	A_51_P300337	NM_007792	13008	Csrp2	cysteine and glycine-rich protein 2	Mus musculus cysteine and glycine-rich protein 2 (Csrp2), mRNA [NM_007792]
A_55_P2077055	7.46667	8.99058	2.876	0.000653171	0.0954621	A_55_P2077055	NM_018746	16427	Itih4	inter alpha-trypsin inhibitor, heavy chain 4	Mus musculus inter alpha-trypsin inhibitor, heavy chain 4 (Itih4), transcript variant 1, mRNA [NM_018746]
A_52_P120803	13.6448	15.1609	2.86	0.000615726	0.0954621	A_52_P120803	NM_013468	107765	Ankrd1	ankyrin repeat domain 1 (cardiac muscle)	Mus musculus ankyrin repeat domain 1 (cardiac muscle) (Ankrd1), mRNA [NM_013468]
A_51_P404077	6.9345	8.27803	2.538	0.000584915	0.0954621	A_51_P404077	NM_020510	57265	Fzd2	frizzled homolog 2 (Drosophila)	Mus musculus frizzled homolog 2 (Drosophila) (Fzd2), mRNA [NM_020510]
A_66_P140452	5.97652	7.2611	2.436	0.000595647	0.0954621	A_66_P140452	NM_032393	17754	Map1a	microtubule-associated protein 1 A	Mus musculus microtubule-associated protein 1 A (Map1a), transcript variant 1, mRNA [NM_032393]
A_51_P160544	9.43984	10.3405	1.867	0.000613297	0.0954621	A_51_P160544	NM_021474	58859	Efemp2	epidermal growth factor-containing fibulin-like extracellular matrix protein 2	Mus musculus epidermal growth factor-containing fibulin-like extracellular matrix protein 2 (Efemp2), transcript variant 1, mRNA [NM_021474]
A_51_P392687	11.7821	12.6236	1.792	0.000644967	0.0954621	A_51_P392687	NM_011701	22352	Vim	vimentin	Mus musculus vimentin (Vim), mRNA [NM_011701]
A_55_P2092085	11.0242	11.7816	1.69	0.000635353	0.0954621	A_55_P2092085	NM_001190327	19240	Tmsb10	thymosin, beta 10	Mus musculus thymosin, beta 10 (Tmsb10), transcript variant 1, mRNA [NM_001190327]
A_55_P2197638	6.37894	7.11337	1.664	0.000629273	0.0954621	A_55_P2197638	NR_040707	68808	1110046J04Rik	RIKEN cDNA 1110046J04 gene	Mus musculus RIKEN cDNA 1110046J04 gene (1110046J04Rik), long non-coding RNA [NR_040707]
A_52_P641216	7.61059	8.31241	1.627	0.000656357	0.0954621	A_52_P641216	NM_175154	69976	Galk2	galactokinase 2	Mus musculus galactokinase 2 (Galk2), mRNA [NM_175154]
A_51_P281089	12.5744	13.1771	1.519	0.000644543	0.0954621	A_51_P281089	NM_011313	20200	S100a6	S100 calcium binding protein A6 (calcyclin)	Mus musculus S100 calcium binding protein A6 (calcyclin) (S100a6), mRNA [NM_011313]
A_55_P2129354	5.94036	6.6738	1.663	0.000569167	0.0949651	A_55_P2129354	NM_153510	231805	Pilra	paired immunoglobin-like type 2 receptor alpha	Mus musculus paired immunoglobin-like type 2 receptor alpha (Pilra), mRNA [NM_153510]
A_52_P540219	12.7851	13.8209	2.05	0.0005354	0.0916937	A_52_P540219	NM_011594	21858	Timp2	tissue inhibitor of metalloproteinase 2	Mus musculus tissue inhibitor of metalloproteinase 2 (Timp2), mRNA [NM_011594]
A_51_P160824	8.24296	9.13649	1.858	0.000531149	0.0916937	A_51_P160824	NM_139001	121021	Cspg4	chondroitin sulfate proteoglycan 4	Mus musculus chondroitin sulfate proteoglycan 4 (Cspg4), mRNA [NM_139001]
A_51_P520849	6.99015	8.90971	3.783	0.000520956	0.0909503	A_51_P520849	NM_009144	20319	Sfrp2	secreted frizzled-related protein 2	Mus musculus secreted frizzled-related protein 2 (Sfrp2), mRNA [NM_009144]
A_55_P2064063	4.6365	5.27872	1.561	0.000498517	0.0891555	A_55_P2064063	NM_009809	12365	Casp14	caspase 14	Mus musculus caspase 14 (Casp14), mRNA [NM_009809]
A_66_P124858	5.83304	6.61021	1.714	0.000483722	0.0882496	A_66_P124858	NM_001024474	68203	Diras2	DIRAS family, GTP-binding RAS-like 2	Mus musculus DIRAS family, GTP-binding RAS-like 2 (Diras2), mRNA [NM_001024474]
A_55_P2149906	7.43846	8.17732	1.669	0.000484425	0.0882496	A_55_P2149906	XM_001479170	667414	Gm8618	predicted gene 8618	PREDICTED: Mus musculus predicted gene 8618 (Gm8618), mRNA [XM_001479170]
A_51_P124568	8.58578	9.26625	1.603	0.000465535	0.0877525	A_51_P124568	NM_008621	17524	Mpp1	membrane protein, palmitoylated	Mus musculus membrane protein, palmitoylated (Mpp1), mRNA [NM_008621]
A_51_P124748	9.8798	10.9438	2.091	0.000451489	0.0876394	A_51_P124748	NM_009368	21809	Tgfb3	transforming growth factor, beta 3	Mus musculus transforming growth factor, beta 3 (Tgfb3), mRNA [NM_009368]
A_51_P207622	6.00512	7.20524	2.298	0.000419157	0.0857706	A_51_P207622	NM_021355	14264	Fmod	fibromodulin	Mus musculus fibromodulin (Fmod), mRNA [NM_021355]
A_51_P246066	7.42345	8.59022	2.245	0.000437175	0.0857706	A_51_P246066	NM_029612	98365	Slamf9	SLAM family member 9	Mus musculus SLAM family member 9 (Slamf9), mRNA [NM_029612]
A_51_P466229	7.7562	8.65947	1.87	0.000416059	0.0857706	A_51_P466229	NM_026840	68797	Pdgfrl	platelet-derived growth factor receptor-like	Mus musculus platelet-derived growth factor receptor-like (Pdgfrl), mRNA [NM_026840]
A_55_P2041355	8.42468	9.18391	1.693	0.00043865	0.0857706	A_55_P2041355	ENSMUST00000140208				predicted pseudogene 8464 [Source:MGI Symbol;Acc:MGI:3645517] [ENSMUST00000140208]
A_55_P2038162	8.68537	9.46368	1.715	0.000400537	0.0845162	A_55_P2038162	NM_015807	50773	Nt5c	5',3'-nucleotidase, cytosolic	Mus musculus 5',3'-nucleotidase, cytosolic (Nt5c), mRNA [NM_015807]
A_55_P2035662	10.638	11.7599	2.176	0.000393702	0.0841024	A_55_P2035662	NM_009636	11568	Aebp1	AE binding protein 1	Mus musculus AE binding protein 1 (Aebp1), mRNA [NM_009636]
A_30_P01020383	5.99478	7.11568	2.175	0.000383454	0.0841024	A_30_P01020383	chr6:47687025-47728525_F				lincRNA:chr6:47687025-47728525 forward strand
A_55_P1955015	7.66879	8.56029	1.855	0.000358308	0.0841024	A_55_P1955015	NM_178440	246177	Myo1g	myosin IG	Mus musculus myosin IG (Myo1g), mRNA [NM_178440]
A_55_P2097478	9.54901	10.3783	1.777	0.00036986	0.0841024	A_55_P2097478	NM_010266	14544	Gda	guanine deaminase	Mus musculus guanine deaminase (Gda), mRNA [NM_010266]
A_55_P2143517	11.1201	12.6496	2.887	0.000208028	0.0823582	A_55_P2143517	NM_008047	14314	Fstl1	follistatin-like 1	Mus musculus follistatin-like 1 (Fstl1), mRNA [NM_008047]
A_55_P2060243	8.14658	9.40589	2.394	0.000318304	0.0823582	A_55_P2060243	NM_145467	223272	Itgbl1	integrin, beta-like 1	Mus musculus integrin, beta-like 1 (Itgbl1), mRNA [NM_145467]
A_51_P502872	6.83767	8.05608	2.327	0.000322482	0.0823582	A_51_P502872	NM_028179	72275	2200002D01Rik	RIKEN cDNA 2200002D01 gene	Mus musculus RIKEN cDNA 2200002D01 gene (2200002D01Rik), mRNA [NM_028179]
A_55_P2019483	12.057	13.0611	2.006	0.000195002	0.0823582	A_55_P2019483	NM_001195006	234593	Ndrg4	N-myc downstream regulated gene 4	Mus musculus N-myc downstream regulated gene 4 (Ndrg4), transcript variant A, mRNA [NM_001195006]
A_55_P2070296	6.35525	7.35757	2.003	0.000202502	0.0823582	A_55_P2070296	XR_107126	665054	D330025C20Rik	RIKEN cDNA D330025C20 gene	PREDICTED: Mus musculus RIKEN cDNA D330025C20 gene (D330025C20Rik), misc_RNA [XR_107126]
A_51_P329928	9.93525	10.9375	2.003	0.000245547	0.0823582	A_51_P329928	NM_013750	27280	Phlda3	pleckstrin homology-like domain, family A, member 3	Mus musculus pleckstrin homology-like domain, family A, member 3 (Phlda3), mRNA [NM_013750]
A_55_P1976278	6.5774	7.56221	1.979	0.00027104	0.0823582	A_55_P1976278	NM_008855	18751	Prkcb	protein kinase C, beta	Mus musculus protein kinase C, beta (Prkcb), mRNA [NM_008855]
A_30_P01019010	8.06827	9.0041	1.913	0.000200081	0.0823582	A_30_P01019010	chr11:96111499-96126224_R				lincRNA:chr11:96111499-96126224 reverse strand
A_52_P311031	14.0718	14.9929	1.894	0.00018273	0.0823582	A_52_P311031	AK016943	100313514	Gm9757	predicted gene 9757	Mus musculus adult male testis cDNA, RIKEN full-length enriched library, clone:4933427C01 product:hypothetical Arginine-rich region containing protein, full insert sequence. [AK016943]
A_66_P129048	9.58656	10.4989	1.882	0.000325726	0.0823582	A_66_P129048	NM_001190445	67513	2610002J02Rik	RIKEN cDNA 2610002J02 gene	Mus musculus RIKEN cDNA 2610002J02 gene (2610002J02Rik), transcript variant 1, mRNA [NM_001190445]
A_55_P2183208	7.14223	8.05211	1.879	0.00028191	0.0823582	A_55_P2183208	NM_001045532	666317	Prl2c1	Prolactin family 2, subfamily c, member 1	Mus musculus Prolactin family 2, subfamily c, member 1 (Prl2c1), mRNA [NM_001045532]
A_55_P2129437	7.42197	8.29887	1.836	0.00026657	0.0823582	A_55_P2129437	NM_015817	50784	Ppap2c	phosphatidic acid phosphatase type 2C	Mus musculus phosphatidic acid phosphatase type 2C (Ppap2c), mRNA [NM_015817]
A_55_P2072035	8.98196	9.84526	1.819	0.000196685	0.0823582	A_55_P2072035	NM_009382	21838	Thy1	thymus cell antigen 1, theta	Mus musculus thymus cell antigen 1, theta (Thy1), mRNA [NM_009382]
A_51_P347862	5.97064	6.79613	1.772	0.00021387	0.0823582	A_51_P347862	NM_134156	109711	Actn1	actinin, alpha 1	Mus musculus actinin, alpha 1 (Actn1), mRNA [NM_134156]
A_55_P2042086	11.9634	12.7517	1.727	0.000308648	0.0823582	A_55_P2042086	NM_008738	18188	Nrtn	neurturin	Mus musculus neurturin (Nrtn), mRNA [NM_008738]
A_52_P654965	7.26163	8.03657	1.711	0.000265771	0.0823582	A_52_P654965	NM_001256055	100042807	Eif3j2	eukaryotic translation initiation factor 3, subunit J2	Mus musculus eukaryotic translation initiation factor 3, subunit J2 (Eif3j2), mRNA [NM_001256055]
A_55_P2057777	10.0061	10.7527	1.678	0.00025155	0.0823582	A_55_P2057777	NM_010206	14182	Fgfr1	fibroblast growth factor receptor 1	Mus musculus fibroblast growth factor receptor 1 (Fgfr1), transcript variant 1, mRNA [NM_010206]
A_55_P2378486	4.61592	5.35367	1.668	0.00020444	0.0823582	A_55_P2378486	NM_001253364	16531	Kcnma1	potassium large conductance calcium-activated channel, subfamily M, alpha member 1	Mus musculus potassium large conductance calcium-activated channel, subfamily M, alpha member 1 (Kcnma1), transcript variant 7, mRNA [NM_001253364]
A_55_P2114133	5.63418	6.37064	1.666	0.000226729	0.0823582	A_55_P2114133	NM_178888	99326	Garnl3	GTPase activating RANGAP domain-like 3	Mus musculus GTPase activating RANGAP domain-like 3 (Garnl3), mRNA [NM_178888]
A_51_P233928	5.41259	6.12211	1.635	0.000191107	0.0823582	A_51_P233928	NM_008080	14421	B4galnt1	beta-1,4-N-acetyl-galactosaminyl transferase 1	Mus musculus beta-1,4-N-acetyl-galactosaminyl transferase 1 (B4galnt1), transcript variant 1, mRNA [NM_008080]
A_66_P129800	8.42155	9.08198	1.581	0.000222896	0.0823582	A_66_P129800	NM_173413	235442	Rab8b	RAB8B, member RAS oncogene family	Mus musculus RAB8B, member RAS oncogene family (Rab8b), mRNA [NM_173413]
A_55_P2159094	6.41254	7.05446	1.56	0.000214129	0.0823582	A_55_P2159094	NM_019782	56401	Lepre1	leprecan 1	Mus musculus leprecan 1 (Lepre1), transcript variant 1, mRNA [NM_019782]
A_55_P2033312	8.09393	9.31169	2.326	0.000128706	0.0732849	A_55_P2033312	NM_144556	243914	Lgi4	leucine-rich repeat LGI family, member 4	Mus musculus leucine-rich repeat LGI family, member 4 (Lgi4), mRNA [NM_144556]
A_52_P94830	8.06116	9.21221	2.221	0.000137143	0.0732849	A_52_P94830	NM_001081421	108760	Galnt16	UDP-N-acetyl-alpha-D-galactosamine:polypeptide N-acetylgalactosaminyltransferase 16	Mus musculus UDP-N-acetyl-alpha-D-galactosamine:polypeptide N-acetylgalactosaminyltransferase 16 (Galnt16), mRNA [NM_001081421]
A_52_P87843	5.68685	6.78927	2.147	0.000137425	0.0732849	A_52_P87843	NM_053080	56847	Aldh1a3	aldehyde dehydrogenase family 1, subfamily A3	Mus musculus aldehyde dehydrogenase family 1, subfamily A3 (Aldh1a3), mRNA [NM_053080]
A_52_P670812	7.87913	8.94221	2.089	0.000119901	0.0732849	A_52_P670812	NR_038186	100616095	0610007N19Rik	RIKEN cDNA 0610007N19	Mus musculus RIKEN cDNA 0610007N19 (0610007N19Rik), long non-coding RNA [NR_038186]
A_51_P238523	6.91817	7.89139	1.963	0.000110524	0.0732849	A_51_P238523	NM_175259	77552	Shisa4	shisa homolog 4 (Xenopus laevis)	Mus musculus shisa homolog 4 (Xenopus laevis) (Shisa4), mRNA [NM_175259]
A_55_P2079928	6.99555	7.85014	1.808	0.000113301	0.0732849	A_55_P2079928	NM_201362	381175	Ccdc68	coiled-coil domain containing 68	Mus musculus coiled-coil domain containing 68 (Ccdc68), mRNA [NM_201362]
A_52_P106620	4.78961	5.58079	1.73	0.000132141	0.0732849	A_52_P106620	NM_008764	18383	Tnfrsf11b	tumor necrosis factor receptor superfamily, member 11b (osteoprotegerin)	Mus musculus tumor necrosis factor receptor superfamily, member 11b (osteoprotegerin) (Tnfrsf11b), mRNA [NM_008764]
A_55_P2154027	10.6485	11.9587	2.48	9.66514e-05	0.0691411	A_55_P2154027	NM_008968	19223	Ptgis	prostaglandin I2 (prostacyclin) synthase	Mus musculus prostaglandin I2 (prostacyclin) synthase (Ptgis), mRNA [NM_008968]
A_55_P2060386	6.04429	6.9057	1.817	9.55669e-05	0.0691411	A_55_P2060386	NM_009928	12819	Col15a1	collagen, type XV, alpha 1	Mus musculus collagen, type XV, alpha 1 (Col15a1), mRNA [NM_009928]
A_55_P2107502	8.83288	9.67042	1.787	9.25546e-05	0.0691411	A_55_P2107502	NM_001081286	14107	Fat1	FAT tumor suppressor homolog 1 (Drosophila)	Mus musculus FAT tumor suppressor homolog 1 (Drosophila) (Fat1), mRNA [NM_001081286]
A_55_P2199118	5.79153	6.78758	1.995	6.373e-05	0.064085	A_55_P2199118	NM_001164806	666938	Bend4	BEN domain containing 4	Mus musculus BEN domain containing 4 (Bend4), mRNA [NM_001164806]
A_55_P2045085	10.1211	11.0663	1.925	7.29166e-05	0.064085	A_55_P2045085	NM_001199350	619547	Rpl34-ps1	ribosomal protein L34, pseudogene 1	Mus musculus ribosomal protein L34, pseudogene 1 (Rpl34-ps1), mRNA [NM_001199350]
A_51_P464822	8.97113	9.76532	1.734	7.5422e-05	0.064085	A_51_P464822	NM_015787	50709	Hist1h1e	histone cluster 1, H1e	Mus musculus histone cluster 1, H1e (Hist1h1e), mRNA [NM_015787]
A_55_P2258612	6.73387	7.54889	1.759	5.44717e-05	0.0591724	A_55_P2258612	AK051942	433461	LOC433461	uncharacterized LOC433461	Mus musculus 12 days embryo eyeball cDNA, RIKEN full-length enriched library, clone:D230021J12 product:unclassifiable, full insert sequence. [AK051942]
A_55_P2042487	9.74065	11.5555	3.518	4.79242e-05	0.0566549	A_55_P2042487	NM_009468	22240	Dpysl3	dihydropyrimidinase-like 3	Mus musculus dihydropyrimidinase-like 3 (Dpysl3), transcript variant 2, mRNA [NM_009468]
A_52_P420504	12.307	14.0703	3.395	4.079e-06	0.0566549	A_52_P420504	NM_007392	11475	Acta2	actin, alpha 2, smooth muscle, aorta	Mus musculus actin, alpha 2, smooth muscle, aorta (Acta2), mRNA [NM_007392]
A_30_P01018721	5.39287	6.7503	2.562	1.52632e-05	0.0566549	A_30_P01018721	chr3:95502970-95503399_R				lincRNA:chr3:95502970-95503399 reverse strand
A_55_P2080163	8.40076	9.67576	2.42	1.97476e-05	0.0566549	A_55_P2080163	NM_025821	52502	Carhsp1	calcium regulated heat stable protein 1	Mus musculus calcium regulated heat stable protein 1 (Carhsp1), mRNA [NM_025821]
A_55_P2002963	8.17202	9.39048	2.327	3.45327e-05	0.0566549	A_55_P2002963	NM_009898	12721	Coro1a	coronin, actin binding protein 1A	Mus musculus coronin, actin binding protein 1A (Coro1a), mRNA [NM_009898]
A_55_P2067727	7.98466	9.20233	2.326	3.38433e-05	0.0566549	A_55_P2067727	NM_026280	67622	Mxra7	matrix-remodelling associated 7	Mus musculus matrix-remodelling associated 7 (Mxra7), mRNA [NM_026280]
A_55_P2045693	7.77048	8.69519	1.898	3.84529e-05	0.0566549	A_55_P2045693	ENSMUST00000154714	209011	Sirt7	sirtuin 7	sirtuin 7 (silent mating type information regulation 2, homolog) 7 (S. cerevisiae) [Source:MGI Symbol;Acc:MGI:2385849] [ENSMUST00000154714]
A_55_P1955821	11.4805	12.3799	1.865	4.23002e-05	0.0566549	A_55_P1955821	NM_001193666	100504346	Gm13304	predicted gene 13304	Mus musculus predicted gene 13304 (Gm13304), mRNA [NM_001193666]
A_55_P2177885	8.24357	9.11844	1.834	2.95042e-05	0.0566549	A_55_P2177885	NM_001081655	629378	Dact3	dapper homolog 3, antagonist of beta-catenin (xenopus)	Mus musculus dapper homolog 3, antagonist of beta-catenin (xenopus) (Dact3), mRNA [NM_001081655]
A_52_P78023	8.97091	9.7981	1.774	4.23681e-05	0.0566549	A_52_P78023	NM_172397	67803	Limd2	LIM domain containing 2	Mus musculus LIM domain containing 2 (Limd2), mRNA [NM_172397]
