# Supplementary material for: Crucial Role of Mammalian Glutaredoxin 3 in Cardiac Energy Metabolism in Diet-induced Obese Mice Revealed by Transcriptome Analysis
Source: Int J Biol Sci. 2021 Jul 13;17(11):2871–83. doi: 10.7150/ijbs.60263 (PMC8326124; doi:10.7150/ijbs.60263)
Supplement: Supplementary file 3 — Supplementary table 2. [file ijbsv17p2871s3.xlsx]

## Sheet: Sheet1
Table S2 Down-regulation of DEGs in Grx3 CKO DIO mice
Probe	meanLog2CC_HFD	meanLog2CKO_HFD	FC_CKO_HFD.over.CC_HFD	pvalue	FDR	ProbeID	PrimaryAccession	EntrezGeneID	GeneSymbol	GeneName	Description
A_55_P1963724	9.13809	6.93229	-4.613	0.000236715	0.0823582	A_55_P1963724	TC1733495				0610238A amylase. {Rattus norvegicus} (exp=-1; wgp=0; cg=0), partial (11%) [TC1733495]
A_55_P1983418	9.55242	7.45913	-4.267	0.00127094	0.110665	A_55_P1983418	NM_007446	11722	Amy1	amylase 1, salivary	Mus musculus amylase 1, salivary (Amy1), transcript variant 1, mRNA [NM_007446]
A_51_P229655	7.38649	5.32425	-4.176	5.08035e-05	0.0573103	A_51_P229655	NM_178758	272428	Acsm5	acyl-CoA synthetase medium-chain family member 5	Mus musculus acyl-CoA synthetase medium-chain family member 5 (Acsm5), mRNA [NM_178758]
A_55_P2002893	9.07797	7.14233	-3.825	0.00717374	0.192823	A_55_P2002893	NM_008824	18639	Pfkfb1	6-phosphofructo-2-kinase/fructose-2,6-biphosphatase 1	Mus musculus 6-phosphofructo-2-kinase/fructose-2,6-biphosphatase 1 (Pfkfb1), mRNA [NM_008824]
A_52_P495565	10.5955	8.91715	-3.201	0.000688199	0.0956629	A_52_P495565	NM_007911	13643	Efnb3	ephrin B3	Mus musculus ephrin B3 (Efnb3), mRNA [NM_007911]
A_55_P2063256	11.1141	9.4474	-3.175	9.06228e-06	0.0566549	A_55_P2063256	NM_010706	16855	Lgals4	lectin, galactose binding, soluble 4	Mus musculus lectin, galactose binding, soluble 4 (Lgals4), mRNA [NM_010706]
A_55_P2199382	7.01458	5.43643	-2.986	0.00216849	0.133147	A_55_P2199382	NR_045336	100038575	Gm10635	predicted gene 10635	Mus musculus predicted gene 10635 (Gm10635), long non-coding RNA [NR_045336]
A_51_P423518	7.62305	6.05392	-2.967	0.000308937	0.0823582	A_51_P423518	NM_175007	218038	Amph	amphiphysin	Mus musculus amphiphysin (Amph), mRNA [NM_175007]
A_51_P103541	10.3966	8.83031	-2.961	0.00101766	0.104256	A_51_P103541	NM_001081023	12292	Cacna1s	calcium channel, voltage-dependent, L type, alpha 1S subunit	Mus musculus calcium channel, voltage-dependent, L type, alpha 1S subunit (Cacna1s), transcript variant 2, mRNA [NM_001081023]
A_55_P2139402	7.07242	5.51459	-2.944	0.00157579	0.120978	A_55_P2139402	NM_001042711	109959	Amy2a5	amylase 2a5	Mus musculus amylase 2a5 (Amy2a5), mRNA [NM_001042711]
A_55_P2146848	7.23186	5.72552	-2.841	5.8997e-05	0.0617993	A_55_P2146848	NM_207557	404318	Olfr681	olfactory receptor 681	Mus musculus olfactory receptor 681 (Olfr681), mRNA [NM_207557]
A_55_P2010066	7.94789	6.50613	-2.717	0.000148676	0.0753994	A_55_P2010066	NM_007601	12335	Capn3	calpain 3	Mus musculus calpain 3 (Capn3), transcript variant a, mRNA [NM_007601]
A_30_P01026357	8.65787	7.25785	-2.639	0.000515878	0.0909503	A_30_P01026357	chr4:116790373-116797823_F				lincRNA:chr4:116790373-116797823 forward strand
A_51_P350453	14.3306	12.9705	-2.567	0.00600021	0.181149	A_51_P350453	NM_013743	27273	Pdk4	pyruvate dehydrogenase kinase, isoenzyme 4	Mus musculus pyruvate dehydrogenase kinase, isoenzyme 4 (Pdk4), mRNA [NM_013743]
A_51_P499020	8.09889	6.73988	-2.565	4.405e-05	0.0566549	A_51_P499020	NM_007994	14120	Fbp2	fructose bisphosphatase 2	Mus musculus fructose bisphosphatase 2 (Fbp2), mRNA [NM_007994]
A_55_P1958137	8.6992	7.38922	-2.479	0.000454183	0.0876394	A_55_P1958137	ENSMUST00000140790	93757	Immp2l	IMP2 inner mitochondrial membrane peptidase-like (S. cerevisiae)	IMP2 inner mitochondrial membrane peptidase-like (S. cerevisiae) [Source:MGI Symbol;Acc:MGI:2135611] [ENSMUST00000140790]
A_55_P2024155	10.7698	9.46775	-2.466	0.00175339	0.127079	A_55_P2024155	NM_001033324	235320	Zbtb16	zinc finger and BTB domain containing 16	Mus musculus zinc finger and BTB domain containing 16 (Zbtb16), mRNA [NM_001033324]
A_30_P01033314	9.45896	8.1772	-2.431	0.00051747	0.0909503	A_30_P01033314	chr13:70745633-70776516_R				lincRNA:chr13:70745633-70776516 reverse strand
A_52_P112110	7.95905	6.68461	-2.419	2.9015e-05	0.0566549	A_52_P112110	NM_145987	213989	Tmem82	transmembrane protein 82	Mus musculus transmembrane protein 82 (Tmem82), mRNA [NM_145987]
A_51_P416059	10.0512	8.78104	-2.412	0.00036986	0.0841024	A_51_P416059	NM_153550	224132	Dirc2	disrupted in renal carcinoma 2 (human)	Mus musculus disrupted in renal carcinoma 2 (human) (Dirc2), mRNA [NM_153550]
A_55_P2080531	7.91234	6.64398	-2.409	0.000623854	0.0954621	A_55_P2080531	NM_181857	272158	Poln	DNA polymerase N	Mus musculus DNA polymerase N (Poln), mRNA [NM_181857]
A_55_P1986341	7.39181	6.13571	-2.389	0.000611655	0.0954621	A_55_P1986341	NR_002858	241041	Gm4956	predicted gene 4956	Mus musculus predicted gene 4956 (Gm4956), non-coding RNA [NR_002858]
A_52_P193029	12.5456	11.3093	-2.356	1.48595e-05	0.0566549	A_52_P193029	NM_178878	97212	Hadha	hydroxyacyl-Coenzyme A dehydrogenase/3-ketoacyl-Coenzyme A thiolase/enoyl-Coenzyme A hydratase (trifunctional protein), alpha subunit	Mus musculus hydroxyacyl-Coenzyme A dehydrogenase/3-ketoacyl-Coenzyme A thiolase/enoyl-Coenzyme A hydratase (trifunctional protein), alpha subunit (Hadha), mRNA [NM_178878]
A_30_P01024394	8.81097	7.57766	-2.351	0.000767137	0.0966912	A_30_P01024394	chr14:79724027-79729152_R				lincRNA:chr14:79724027-79729152 reverse strand
A_51_P316935	9.67637	8.45778	-2.327	0.00504676	0.167445	A_51_P316935	NM_145980	213393	8430408G22Rik	RIKEN cDNA 8430408G22 gene	Mus musculus RIKEN cDNA 8430408G22 gene (8430408G22Rik), transcript variant 1, mRNA [NM_145980]
A_55_P2065929	9.15676	7.9575	-2.296	0.00110603	0.1079	A_55_P2065929	AI429812				mg06g05.x1 Soares mouse embryo NbME13.5 14.5 Mus musculus cDNA clone IMAGE:423032 3'. [AI429812]
A_30_P01020560	6.60884	5.41446	-2.288	0.00446606	0.163216	A_30_P01020560	chr9:65376063-65390480_F				lincRNA:chr9:65376063-65390480 forward strand
A_51_P344249	9.22512	8.04015	-2.274	0.000159833	0.076952	A_51_P344249	NM_009685	11785	Apbb1	amyloid beta (A4) precursor protein-binding, family B, member 1	Mus musculus amyloid beta (A4) precursor protein-binding, family B, member 1 (Apbb1), transcript variant 2, mRNA [NM_009685]
A_51_P240723	8.95639	7.78779	-2.248	0.000366153	0.0841024	A_51_P240723	NR_003953	72252	1700022A21Rik	glycerol-3-phosphate dehydrogenase 1-like pseudogene	Mus musculus RIKEN cDNA 1700022A21 gene (1700022A21Rik), non-coding RNA [NR_003953]
A_51_P481679	6.99279	5.82691	-2.244	0.000726019	0.0962553	A_51_P481679	NM_013913	30924	Angptl3	angiopoietin-like 3	Mus musculus angiopoietin-like 3 (Angptl3), mRNA [NM_013913]
A_55_P2005956	7.03977	5.87683	-2.239	0.00434735	0.161402	A_55_P2005956	NM_010115	13647	Egfbp2	epidermal growth factor binding protein type B	Mus musculus epidermal growth factor binding protein type B (Egfbp2), mRNA [NM_010115]
A_55_P1960192	10.484	9.33428	-2.219	0.00146152	0.118322	A_55_P1960192	NM_001033621	58916	Myot	myotilin	Mus musculus myotilin (Myot), mRNA [NM_001033621]
A_55_P2078494	7.62881	6.47975	-2.218	0.00200787	0.131325	A_55_P2078494	NM_001080812	234421	Cib3	calcium and integrin binding family member 3	Mus musculus calcium and integrin binding family member 3 (Cib3), mRNA [NM_001080812]
A_30_P01031350	7.10943	5.96058	-2.217	0.00240629	0.135226	A_30_P01031350	chr10:69669025-69686275_F				lincRNA:chr10:69669025-69686275 forward strand
A_51_P208152	7.17664	6.03117	-2.212	0.000720956	0.0962553	A_51_P208152	NR_030715	665306	3930402G23Rik	RIKEN cDNA 3930402G23 gene	Mus musculus RIKEN cDNA 3930402G23 gene (3930402G23Rik), long non-coding RNA [NR_030715]
A_55_P2112085	11.5795	10.436	-2.209	7.64737e-05	0.064085	A_55_P2112085	NM_027906	219189	Vwa8	von Willebrand factor A domain containing 8	Mus musculus von Willebrand factor A domain containing 8 (Vwa8), transcript variant 1, mRNA [NM_027906]
A_55_P1970062	7.73588	6.60036	-2.197	0.000131682	0.0732849	A_55_P1970062	NM_001033323	235086	Igsf9b	immunoglobulin superfamily, member 9B	Mus musculus immunoglobulin superfamily, member 9B (Igsf9b), transcript variant 2, mRNA [NM_001033323]
A_30_P01023224	9.57735	8.44194	-2.197	0.00232481	0.134595	A_30_P01023224	chr9:30529709-30589042_R				lincRNA:chr9:30529709-30589042 reverse strand
A_30_P01032132	10.2389	9.10612	-2.193	0.000477435	0.0880702	A_30_P01032132	chr10:83325890-83402790_R				lincRNA:chr10:83325890-83402790 reverse strand
A_55_P2316041	6.03124	4.89828	-2.193	0.00125922	0.110665	A_55_P2316041	ENSMUST00000169153				cDNA sequence BC050972 [Source:MGI Symbol;Acc:MGI:3039596] [ENSMUST00000169153]
A_51_P334281	6.97922	5.85185	-2.185	0.000100785	0.0703814	A_51_P334281	NM_172810	239134	Gucy1b2	guanylate cyclase 1, soluble, beta 2	Mus musculus guanylate cyclase 1, soluble, beta 2 (Gucy1b2), transcript variant 1, mRNA [NM_172810]
A_30_P01026552	7.32857	6.20267	-2.182	4.55936e-05	0.0566549	A_30_P01026552	chr9:61071844-61072324_F				lincRNA:chr9:61071844-61072324 forward strand
A_55_P2109033	8.83318	7.71041	-2.178	4.08676e-05	0.0566549	A_55_P2109033	NM_008256	15360	Hmgcs2	3-hydroxy-3-methylglutaryl-Coenzyme A synthase 2	Mus musculus 3-hydroxy-3-methylglutaryl-Coenzyme A synthase 2 (Hmgcs2), mRNA [NM_008256]
A_30_P01019232	7.56945	6.45377	-2.167	0.00244858	0.135504	A_30_P01019232	chr10:69679644-69682458_F				lincRNA:chr10:69679644-69682458 forward strand
A_51_P270558	6.10483	4.99087	-2.164	4.82909e-05	0.0566549	A_51_P270558	NR_045360	70157	2210409D07Rik	RIKEN cDNA 2210409D07 gene	Mus musculus RIKEN cDNA 2210409D07 gene (2210409D07Rik), long non-coding RNA [NR_045360]
A_66_P114797	7.16933	6.05749	-2.161	0.000495195	0.0891048	A_66_P114797	ENSMUST00000101402				RIKEN cDNA G930045G22 gene [Source:MGI Symbol;Acc:MGI:3588242] [ENSMUST00000101402]
A_55_P2073248	13.1925	12.0903	-2.147	3.21687e-05	0.0566549	A_55_P2073248	NM_001013780	384071	Slc25a34	solute carrier family 25, member 34	Mus musculus solute carrier family 25, member 34 (Slc25a34), mRNA [NM_001013780]
A_55_P1971006	7.26419	6.16615	-2.141	0.00867267	0.206973	A_55_P1971006	NM_029821	76974	Urah	urate (5-hydroxyiso-) hydrolase	Mus musculus urate (5-hydroxyiso-) hydrolase (Urah), mRNA [NM_029821]
A_55_P2029111	6.43476	5.3454	-2.128	0.000227779	0.0823582	A_55_P2029111	AK040829				Mus musculus adult male aorta and vein cDNA, RIKEN full-length enriched library, clone:A530028G21 product:unclassifiable, full insert sequence. [AK040829]
A_55_P2086785	7.02934	5.95211	-2.11	0.00298027	0.141935	A_55_P2086785	NM_147051	259053	Olfr362	olfactory receptor 362	Mus musculus olfactory receptor 362 (Olfr362), mRNA [NM_147051]
A_55_P2074883	6.47696	5.40007	-2.109	1.9633e-05	0.0566549	A_55_P2074883	AK009383	76443	2310016D23Rik	RIKEN cDNA 2310016D23 gene	Mus musculus adult male tongue cDNA, RIKEN full-length enriched library, clone:2310016D23 product:unclassifiable, full insert sequence. [AK009383]
A_51_P387235	11.3037	10.2323	-2.101	0.000275826	0.0823582	A_51_P387235	NM_021524	59027	Nampt	nicotinamide phosphoribosyltransferase	Mus musculus nicotinamide phosphoribosyltransferase (Nampt), mRNA [NM_021524]
A_55_P2063126	8.33718	7.26803	-2.098	0.00209428	0.131642	A_55_P2063126	NM_172696	12695	Inadl	InaD-like (Drosophila)	Mus musculus InaD-like (Drosophila) (Inadl), transcript variant 1, mRNA [NM_172696]
A_51_P243123	11.8124	10.744	-2.097	0.00084381	0.100369	A_51_P243123	NM_025425	66211	Rpl3l	ribosomal protein L3-like	Mus musculus ribosomal protein L3-like (Rpl3l), transcript variant 2, mRNA [NM_025425]
A_52_P298394	5.93127	4.8629	-2.097	0.00160138	0.120978	A_52_P298394	NM_020278	56839	Lgi1	leucine-rich repeat LGI family, member 1	Mus musculus leucine-rich repeat LGI family, member 1 (Lgi1), mRNA [NM_020278]
A_51_P271865	6.48294	5.42646	-2.08	4.15282e-05	0.0566549	A_51_P271865	NM_016751	51811	Clec4f	C-type lectin domain family 4, member f	Mus musculus C-type lectin domain family 4, member f (Clec4f), mRNA [NM_016751]
A_55_P2167537	6.83075	5.77694	-2.076	8.79147e-05	0.0691411	A_55_P2167537	NM_181549	353287	Clec18a	C-type lectin domain family 18, member A	Mus musculus C-type lectin domain family 18, member A (Clec18a), mRNA [NM_181549]
A_51_P231557	6.10596	5.05227	-2.076	0.00158309	0.120978	A_51_P231557	XM_003945667	319506	7530428D23Rik	RIKEN cDNA 7530428D23 gene	PREDICTED: Mus musculus RIKEN cDNA 7530428D23 gene (7530428D23Rik), mRNA [XM_003945667]
A_55_P1959800	9.4471	8.39456	-2.074	0.00201679	0.131325	A_55_P1959800	AK080717				Mus musculus adult retina cDNA, RIKEN full-length enriched library, clone:A930017B05 product:hypothetical protein, full insert sequence. [AK080717]
A_51_P308048	9.9212	8.88256	-2.054	0.000568871	0.0949651	A_51_P308048	NM_027294	70031	Cmtm8	CKLF-like MARVEL transmembrane domain containing 8	Mus musculus CKLF-like MARVEL transmembrane domain containing 8 (Cmtm8), mRNA [NM_027294]
A_66_P112495	11.1373	10.0997	-2.053	0.000698549	0.0962332	A_66_P112495	NM_001013390	399548	Scn4b	sodium channel, type IV, beta	Mus musculus sodium channel, type IV, beta (Scn4b), mRNA [NM_001013390]
A_52_P313102	10.971	9.93603	-2.049	0.002166	0.133147	A_52_P313102	NM_023784	75581	Yipf7	Yip1 domain family, member 7	Mus musculus Yip1 domain family, member 7 (Yipf7), mRNA [NM_023784]
A_51_P436491	7.51725	6.48814	-2.041	0.00815081	0.201063	A_51_P436491	NM_001013758	237403	Lingo3	leucine rich repeat and Ig domain containing 3	Mus musculus leucine rich repeat and Ig domain containing 3 (Lingo3), mRNA [NM_001013758]
A_51_P301277	11.2486	10.2211	-2.039	0.00392914	0.157037	A_51_P301277	NM_001170748	142687	Asb14	ankyrin repeat and SOCS box-containing 14	Mus musculus ankyrin repeat and SOCS box-containing 14 (Asb14), transcript variant 1, mRNA [NM_001170748]
A_55_P1973723	13.7017	12.6817	-2.028	0.00036549	0.0841024	A_55_P1973723	NM_025794	66841	Etfdh	electron transferring flavoprotein, dehydrogenase	Mus musculus electron transferring flavoprotein, dehydrogenase (Etfdh), mRNA [NM_025794]
A_51_P184728	9.00962	7.99185	-2.025	4.31747e-05	0.0566549	A_51_P184728	NM_172546	215748	Cnksr3	Cnksr family member 3	Mus musculus Cnksr family member 3 (Cnksr3), mRNA [NM_172546]
A_51_P319449	13.0805	12.0634	-2.024	0.00219568	0.133147	A_51_P319449	NM_144784	110446	Acat1	acetyl-Coenzyme A acetyltransferase 1	Mus musculus acetyl-Coenzyme A acetyltransferase 1 (Acat1), mRNA [NM_144784]
A_52_P302496	7.58678	6.57335	-2.019	2.56158e-05	0.0566549	A_52_P302496	NM_010176	14085	Fah	fumarylacetoacetate hydrolase	Mus musculus fumarylacetoacetate hydrolase (Fah), mRNA [NM_010176]
A_30_P01019380	7.02661	6.01609	-2.015	0.00146429	0.118322	A_30_P01019380	chr16:4867322-4874772_F				lincRNA:chr16:4867322-4874772 forward strand
A_55_P2104259	14.0082	13.0104	-1.997	1.70226e-05	0.0566549	A_55_P2104259	NM_001077348	66968	Plin5	perilipin 5	Mus musculus perilipin 5 (Plin5), transcript variant 2, mRNA [NM_001077348]
A_66_P139647	7.41409	6.42844	-1.98	0.000118166	0.0732849	A_66_P139647	NM_177697	233813	Vwa3a	von Willebrand factor A domain containing 3A	Mus musculus von Willebrand factor A domain containing 3A (Vwa3a), mRNA [NM_177697]
A_55_P1955382	9.64997	8.66674	-1.977	0.00480813	0.164469	A_55_P1955382	NM_177740	244058	Rgma	RGM domain family, member A	Mus musculus RGM domain family, member A (Rgma), mRNA [NM_177740]
A_55_P2021420	6.90454	5.92272	-1.975	0.00270106	0.13915	A_55_P2021420	NM_001146295	108013	Celf4	CUGBP, Elav-like family member 4	Mus musculus CUGBP, Elav-like family member 4 (Celf4), transcript variant 5, mRNA [NM_001146295]
A_30_P01018976	8.51211	7.5345	-1.969	0.00271728	0.13915	A_30_P01018976	chr15:92197603-92208534_F				lincRNA:chr15:92197603-92208534 forward strand
A_66_P111285	9.28973	8.31254	-1.969	0.00651261	0.185451	A_66_P111285	NM_001024606	382051	Pdp2	pyruvate dehyrogenase phosphatase catalytic subunit 2	Mus musculus pyruvate dehyrogenase phosphatase catalytic subunit 2 (Pdp2), mRNA [NM_001024606]
A_55_P2057070	7.59818	6.62634	-1.961	0.000781213	0.0970889	A_55_P2057070	NM_018832	54634	Magix	MAGI family member, X-linked	Mus musculus MAGI family member, X-linked (Magix), transcript variant 1, mRNA [NM_018832]
A_52_P667477	10.6214	9.65702	-1.951	0.000432372	0.0857706	A_52_P667477	NM_148925	17281	Fyco1	FYVE and coiled-coil domain containing 1	Mus musculus FYVE and coiled-coil domain containing 1 (Fyco1), transcript variant 1, mRNA [NM_148925]
A_52_P33453	12.5167	11.5553	-1.947	0.000126422	0.0732849	A_52_P33453	XR_001567	382823	Atp5c1-ps	ATP synthase, H+ transporting, mitochondrial F1 complex, gamma polypeptide 1, pseudogene	PREDICTED: Mus musculus DNA Segment, Chr 13, Mouse Genome Informatics 7 (D13Mgi7), misc_RNA [XR_001567]
A_55_P2300421	6.74498	5.78871	-1.94	0.000910711	0.104256	A_55_P2300421	ENSMUST00000038448	319875	Tmprss11bnl	transmembrane protease, serine 11b N terminal like	transmembrane protease, serine 11b N terminal like [Source:MGI Symbol;Acc:MGI:2442893] [ENSMUST00000038448]
A_52_P547662	9.21863	8.26749	-1.933	8.58535e-05	0.0691411	A_52_P547662	NM_008772	18441	P2ry1	purinergic receptor P2Y, G-protein coupled 1	Mus musculus purinergic receptor P2Y, G-protein coupled 1 (P2ry1), transcript variant 1, mRNA [NM_008772]
A_55_P2133637	10.849	9.90239	-1.927	2.87439e-05	0.0566549	A_55_P2133637	NM_145615	110842	Etfa	electron transferring flavoprotein, alpha polypeptide	Mus musculus electron transferring flavoprotein, alpha polypeptide (Etfa), mRNA [NM_145615]
A_55_P2159189	15.5396	14.5934	-1.927	0.00119437	0.110106	A_55_P2159189	NM_026172	67460	Decr1	2,4-dienoyl CoA reductase 1, mitochondrial	Mus musculus 2,4-dienoyl CoA reductase 1, mitochondrial (Decr1), mRNA [NM_026172]
A_51_P304683	10.3636	9.42182	-1.921	0.000390262	0.0841024	A_51_P304683	NM_011802	270166	Clpx	caseinolytic peptidase X (E.coli)	Mus musculus caseinolytic peptidase X (E.coli) (Clpx), transcript variant 1, mRNA [NM_011802]
A_51_P355427	9.01751	8.07644	-1.92	6.90043e-05	0.064085	A_51_P355427	NM_080639	110595	Timp4	tissue inhibitor of metalloproteinase 4	Mus musculus tissue inhibitor of metalloproteinase 4 (Timp4), mRNA [NM_080639]
A_51_P125260	15.9796	15.0392	-1.919	0.000243046	0.0823582	A_51_P125260	NM_177470	52538	Acaa2	acetyl-Coenzyme A acyltransferase 2 (mitochondrial 3-oxoacyl-Coenzyme A thiolase)	Mus musculus acetyl-Coenzyme A acyltransferase 2 (mitochondrial 3-oxoacyl-Coenzyme A thiolase) (Acaa2), mRNA [NM_177470]
A_51_P498388	8.6201	7.68049	-1.918	0.00253961	0.136423	A_51_P498388	NM_145587	104175	Sbk1	SH3-binding kinase 1	Mus musculus SH3-binding kinase 1 (Sbk1), mRNA [NM_145587]
A_52_P257812	13.0976	12.1623	-1.912	0.000927338	0.104256	A_52_P257812	NM_008509	16956	Lpl	lipoprotein lipase	Mus musculus lipoprotein lipase (Lpl), mRNA [NM_008509]
A_55_P1976869	12.239	11.3086	-1.906	0.00123827	0.110665	A_55_P1976869	NM_024255	72479	Hsdl2	hydroxysteroid dehydrogenase like 2	Mus musculus hydroxysteroid dehydrogenase like 2 (Hsdl2), mRNA [NM_024255]
A_55_P2139014	6.79094	5.86397	-1.901	0.00162957	0.121109	A_55_P2139014	NM_001276448	620709	Lcn6	lipocalin 6	Mus musculus lipocalin 6 (Lcn6), transcript variant 1, mRNA [NM_001276448]
A_51_P136337	6.57898	5.65252	-1.901	0.003028	0.141935	A_51_P136337	NM_176963	319625	Galm	galactose mutarotase	Mus musculus galactose mutarotase (Galm), mRNA [NM_176963]
A_55_P2004797	13.4014	12.4818	-1.892	0.000313526	0.0823582	A_55_P2004797	NM_001004468	57752	Tacc2	transforming, acidic coiled-coil containing protein 2	Mus musculus transforming, acidic coiled-coil containing protein 2 (Tacc2), transcript variant 3, mRNA [NM_001004468]
A_55_P2144285	13.0675	12.1477	-1.892	0.0020507	0.131325	A_55_P2144285	NM_008710	18115	Nnt	nicotinamide nucleotide transhydrogenase	Mus musculus nicotinamide nucleotide transhydrogenase (Nnt), transcript variant 1, mRNA [NM_008710]
A_55_P2051384	8.33538	7.41525	-1.892	0.00318159	0.143517	A_55_P2051384	NM_026681	68339	Ccdc88c	coiled-coil domain containing 88C	Mus musculus coiled-coil domain containing 88C (Ccdc88c), mRNA [NM_026681]
A_30_P01026642	9.33648	8.41727	-1.891	0.000256144	0.0823582	A_30_P01026642	chr19:56815544-56821403_R				lincRNA:chr19:56815544-56821403 reverse strand
A_51_P105589	13.8119	12.8929	-1.891	0.000265415	0.0823582	A_51_P105589	NM_010023	13177	Eci1	enoyl-Coenzyme A delta isomerase 1	Mus musculus enoyl-Coenzyme A delta isomerase 1 (Eci1), mRNA [NM_010023]
A_30_P01032330	7.44402	6.52644	-1.889	0.000147606	0.0753994	A_30_P01032330	chr10:60473030-60535340_F				lincRNA:chr10:60473030-60535340 forward strand
A_55_P2064965	7.11868	6.21274	-1.874	0.00722349	0.192823	A_55_P2064965	XR_140831	100038420	Gm10624	predicted gene 10624	PREDICTED: Mus musculus predicted gene 10624 (Gm10624), misc_RNA [XR_140831]
A_55_P2288285	7.34073	6.44218	-1.864	0.00337847	0.148561	A_55_P2288285	AK009210	69489	2310007J06Rik	RIKEN cDNA 2310007J06 gene	Mus musculus adult male tongue cDNA, RIKEN full-length enriched library, clone:2310007J06 product:unclassifiable, full insert sequence. [AK009210]
A_52_P330214	6.48582	5.5879	-1.863	0.000160043	0.076952	A_52_P330214	NM_016925	14087	Fanca	Fanconi anemia, complementation group A	Mus musculus Fanconi anemia, complementation group A (Fanca), mRNA [NM_016925]
A_51_P322273	11.6316	10.7357	-1.861	0.000321615	0.0823582	A_51_P322273	NM_008975	19245	Ptp4a3	protein tyrosine phosphatase 4a3	Mus musculus protein tyrosine phosphatase 4a3 (Ptp4a3), transcript variant 2, mRNA [NM_008975]
A_30_P01017818	6.92543	6.03097	-1.859	0.00423189	0.159695	A_30_P01017818	chr16:11008534-11013759_F				lincRNA:chr16:11008534-11013759 forward strand
A_55_P2014506	11.6676	10.7795	-1.851	0.000433215	0.0857706	A_55_P2014506	NM_007444	100041585	Amd2	S-adenosylmethionine decarboxylase 2	Mus musculus S-adenosylmethionine decarboxylase 2 (Amd2), mRNA [NM_007444]
A_55_P2111478	6.73238	5.85215	-1.841	0.0061467	0.181149	A_55_P2111478	NM_029977	77782	Polq	polymerase (DNA directed), theta	Mus musculus polymerase (DNA directed), theta (Polq), transcript variant 1, mRNA [NM_029977]
A_52_P426682	5.93574	5.05597	-1.84	0.0010486	0.104256	A_52_P426682	ENSMUST00000006139	73261	1700037C18Rik	RIKEN cDNA 1700037C18 gene	RIKEN cDNA 1700037C18 gene [Source:MGI Symbol;Acc:MGI:1920511] [ENSMUST00000006139]
A_55_P2228327	7.32456	6.44559	-1.839	0.000308216	0.0823582	A_55_P2228327	AK085171	320178	4921529L05Rik	RIKEN cDNA 4921529L05 gene	Mus musculus 13 days embryo lung cDNA, RIKEN full-length enriched library, clone:D430048E22 product:unclassifiable, full insert sequence. [AK085171]
A_55_P2038347	5.88405	5.01075	-1.832	0.000254403	0.0823582	A_55_P2038347	NM_134246	171281	Acot3	acyl-CoA thioesterase 3	Mus musculus acyl-CoA thioesterase 3 (Acot3), mRNA [NM_134246]
A_55_P2033250	8.44247	7.56923	-1.832	0.00182357	0.12777	A_55_P2033250	NM_010191	14137	Fdft1	farnesyl diphosphate farnesyl transferase 1	Mus musculus farnesyl diphosphate farnesyl transferase 1 (Fdft1), mRNA [NM_010191]
A_51_P491227	13.3055	12.4349	-1.829	3.75243e-05	0.0566549	A_51_P491227	NM_019879	56451	Suclg1	succinate-CoA ligase, GDP-forming, alpha subunit	Mus musculus succinate-CoA ligase, GDP-forming, alpha subunit (Suclg1), mRNA [NM_019879]
A_51_P360655	6.59475	5.73176	-1.819	0.00527538	0.169657	A_51_P360655	NM_008766	18399	Slc22a6	solute carrier family 22 (organic anion transporter), member 6	Mus musculus solute carrier family 22 (organic anion transporter), member 6 (Slc22a6), mRNA [NM_008766]
A_51_P378550	10.4463	9.58501	-1.817	0.000294358	0.0823582	A_51_P378550	NM_153122	75475	Oplah	5-oxoprolinase (ATP-hydrolysing)	Mus musculus 5-oxoprolinase (ATP-hydrolysing) (Oplah), mRNA [NM_153122]
A_30_P01029126	6.28191	5.42129	-1.816	0.000474125	0.0880132	A_30_P01029126	chr18:46646048-46659873_F				lincRNA:chr18:46646048-46659873 forward strand
A_51_P277088	5.60839	4.75003	-1.813	0.000154937	0.076952	A_51_P277088	NM_008340	16005	Igfals	insulin-like growth factor binding protein, acid labile subunit	Mus musculus insulin-like growth factor binding protein, acid labile subunit (Igfals), mRNA [NM_008340]
A_51_P377377	8.38686	7.52887	-1.813	0.000997969	0.104256	A_51_P377377	ENSMUST00000101090				RIKEN cDNA 2310040G07 gene [Source:MGI Symbol;Acc:MGI:1917534] [ENSMUST00000101090]
A_51_P428578	10.7852	9.92896	-1.81	0.000469729	0.0877525	A_51_P428578	NM_025459	66270	Fam134b	family with sequence similarity 134, member B	Mus musculus family with sequence similarity 134, member B (Fam134b), transcript variant 2, mRNA [NM_025459]
A_55_P2119962	11.8315	10.9764	-1.809	0.000255097	0.0823582	A_55_P2119962	NM_028637	73747	1110034G24Rik	RIKEN cDNA 1110034G24 gene	Mus musculus RIKEN cDNA 1110034G24 gene (1110034G24Rik), mRNA [NM_028637]
A_55_P2161585	11.534	10.6795	-1.808	0.00161688	0.120978	A_55_P2161585	NM_001081040	210582	Coq10a	coenzyme Q10 homolog A (yeast)	Mus musculus coenzyme Q10 homolog A (yeast) (Coq10a), mRNA [NM_001081040]
A_51_P370561	8.25516	7.40118	-1.807	0.00312142	0.143049	A_51_P370561	NM_026551	68087	Dcakd	dephospho-CoA kinase domain containing	Mus musculus dephospho-CoA kinase domain containing (Dcakd), mRNA [NM_026551]
A_51_P375146	12.8551	12.0037	-1.804	0.000487465	0.0882553	A_51_P375146	NM_007643	12491	Cd36	CD36 antigen	Mus musculus CD36 antigen (Cd36), transcript variant 2, mRNA [NM_007643]
A_55_P2009732	7.08508	6.23469	-1.803	0.00387376	0.155882	A_55_P2009732	NM_175424	109314	Prr9	proline rich 9	Mus musculus proline rich 9 (Prr9), mRNA [NM_175424]
A_51_P228276	11.4123	10.5649	-1.799	9.55123e-05	0.0691411	A_51_P228276	NM_008095	14467	Gbas	glioblastoma amplified sequence	Mus musculus glioblastoma amplified sequence (Gbas), mRNA [NM_008095]
A_55_P2056342	13.5547	12.7077	-1.799	0.00387447	0.155882	A_55_P2056342	NM_025569	66447	Mgst3	microsomal glutathione S-transferase 3	Mus musculus microsomal glutathione S-transferase 3 (Mgst3), mRNA [NM_025569]
A_52_P506250	5.90668	5.06557	-1.791	0.00172677	0.125986	A_52_P506250	NM_146655	258649	Olfr441	olfactory receptor 441	Mus musculus olfactory receptor 441 (Olfr441), mRNA [NM_146655]
A_55_P2093705	7.18676	6.34649	-1.79	0.00452933	0.163216	A_55_P2093705	NM_008579	104362	Meig1	meiosis expressed gene 1	Mus musculus meiosis expressed gene 1 (Meig1), mRNA [NM_008579]
A_55_P2114110	7.9451	7.10561	-1.789	0.00508118	0.167794	A_55_P2114110	NM_153112	260299	Cadm4	cell adhesion molecule 4	Mus musculus cell adhesion molecule 4 (Cadm4), mRNA [NM_153112]
A_55_P2177513	7.96139	7.12285	-1.788	0.000270299	0.0823582	A_55_P2177513	NM_144803	110902	Chrna2	cholinergic receptor, nicotinic, alpha polypeptide 2 (neuronal)	Mus musculus cholinergic receptor, nicotinic, alpha polypeptide 2 (neuronal) (Chrna2), mRNA [NM_144803]
A_51_P462918	7.03841	6.19998	-1.788	0.00203204	0.131325	A_51_P462918	NM_023737	74147	Ehhadh	enoyl-Coenzyme A, hydratase/3-hydroxyacyl Coenzyme A dehydrogenase	Mus musculus enoyl-Coenzyme A, hydratase/3-hydroxyacyl Coenzyme A dehydrogenase (Ehhadh), mRNA [NM_023737]
A_52_P354390	8.3639	7.53119	-1.781	0.00161614	0.120978	A_52_P354390	NM_013670	20646	Snrpn	small nuclear ribonucleoprotein N	Mus musculus small nuclear ribonucleoprotein N (Snrpn), transcript variant 1, mRNA [NM_013670]
A_55_P2014511	9.33009	8.49915	-1.779	0.0021962	0.133147	A_55_P2014511	NM_007444	100041585	Amd2	S-adenosylmethionine decarboxylase 2	Mus musculus S-adenosylmethionine decarboxylase 2 (Amd2), mRNA [NM_007444]
A_55_P2005475	9.85117	9.02288	-1.776	0.00498659	0.167357	A_55_P2005475	NM_133670	20887	Sult1a1	sulfotransferase family 1A, phenol-preferring, member 1	Mus musculus sulfotransferase family 1A, phenol-preferring, member 1 (Sult1a1), mRNA [NM_133670]
A_52_P58181	8.99132	8.16565	-1.772	7.57049e-05	0.064085	A_52_P58181	NM_011507	20917	Suclg2	succinate-Coenzyme A ligase, GDP-forming, beta subunit	Mus musculus succinate-Coenzyme A ligase, GDP-forming, beta subunit (Suclg2), mRNA [NM_011507]
A_55_P2002933	5.96656	5.14399	-1.769	0.00231369	0.134595	A_55_P2002933	NM_008456	16622	Klk1b5	kallikrein 1-related peptidase b5	Mus musculus kallikrein 1-related peptidase b5 (Klk1b5), mRNA [NM_008456]
A_55_P2016667	7.43319	6.61378	-1.765	0.000389807	0.0841024	A_55_P2016667	NM_026672	68312	Gstm7	glutathione S-transferase, mu 7	Mus musculus glutathione S-transferase, mu 7 (Gstm7), mRNA [NM_026672]
A_55_P2201676	9.74997	8.93075	-1.764	0.00414267	0.158209	A_55_P2201676	NM_177382	244209	Cyp2r1	cytochrome P450, family 2, subfamily r, polypeptide 1	Mus musculus cytochrome P450, family 2, subfamily r, polypeptide 1 (Cyp2r1), mRNA [NM_177382]
A_51_P282227	9.47377	8.65832	-1.76	0.000363644	0.0841024	A_51_P282227	NM_020577	57344	As3mt	arsenic (+3 oxidation state) methyltransferase	Mus musculus arsenic (+3 oxidation state) methyltransferase (As3mt), mRNA [NM_020577]
A_55_P1972575	8.07253	7.25718	-1.76	0.00098846	0.104256	A_55_P1972575	NM_021436	230157	Tmeff1	transmembrane protein with EGF-like and two follistatin-like domains 1	Mus musculus transmembrane protein with EGF-like and two follistatin-like domains 1 (Tmeff1), mRNA [NM_021436]
A_30_P01028526	9.29347	8.47751	-1.76	0.00339992	0.148835	A_30_P01028526	chr12:109603526-109647403_R				lincRNA:chr12:109603526-109647403 reverse strand
A_51_P303620	9.98961	9.17778	-1.755	0.00524849	0.169566	A_51_P303620	NM_001008791	73750	Whrn	whirlin	Mus musculus whirlin (Whrn), transcript variant 2, mRNA [NM_001008791]
A_51_P334072	5.58905	4.77827	-1.754	0.000642031	0.0954621	A_51_P334072	NM_009989	13067	Cyct	cytochrome c, testis	Mus musculus cytochrome c, testis (Cyct), mRNA [NM_009989]
A_52_P517224	11.3072	10.4969	-1.754	0.000920284	0.104256	A_52_P517224	NM_001039048	433766	Trim63	tripartite motif-containing 63	Mus musculus tripartite motif-containing 63 (Trim63), mRNA [NM_001039048]
A_52_P642488	5.6253	4.81481	-1.754	0.00113221	0.1079	A_52_P642488	NM_008430	16525	Kcnk1	potassium channel, subfamily K, member 1	Mus musculus potassium channel, subfamily K, member 1 (Kcnk1), mRNA [NM_008430]
A_51_P279038	10.4877	9.67813	-1.753	0.00143192	0.117313	A_51_P279038	NM_008904	19017	Ppargc1a	peroxisome proliferative activated receptor, gamma, coactivator 1 alpha	Mus musculus peroxisome proliferative activated receptor, gamma, coactivator 1 alpha (Ppargc1a), transcript variant 1, mRNA [NM_008904]
A_55_P2136976	8.66681	7.8578	-1.752	0.00942145	0.212338	A_55_P2136976	NR_028584	670833	Gm11213	predicted gene 11213	Mus musculus predicted gene 11213 (Gm11213), transcript variant 1, long non-coding RNA [NR_028584]
A_51_P389988	9.11683	8.31031	-1.749	0.000378243	0.0841024	A_51_P389988	NM_016917	53945	Slc40a1	solute carrier family 40 (iron-regulated transporter), member 1	Mus musculus solute carrier family 40 (iron-regulated transporter), member 1 (Slc40a1), mRNA [NM_016917]
A_55_P1980237	12.7765	11.9704	-1.748	0.00169313	0.123839	A_55_P1980237	NM_175324	102632	Acad11	acyl-Coenzyme A dehydrogenase family, member 11	Mus musculus acyl-Coenzyme A dehydrogenase family, member 11 (Acad11), mRNA [NM_175324]
A_55_P2062246	10.7476	9.9416	-1.748	0.00573753	0.176935	A_55_P2062246	NM_001145164	100039796	Tgtp2	T cell specific GTPase 2	Mus musculus T cell specific GTPase 2 (Tgtp2), mRNA [NM_001145164]
A_51_P259296	15.5551	14.75	-1.747	0.00101542	0.104256	A_51_P259296	NM_008509	16956	Lpl	lipoprotein lipase	Mus musculus lipoprotein lipase (Lpl), mRNA [NM_008509]
A_51_P155909	5.65536	4.85434	-1.742	0.002808	0.139364	A_51_P155909	NM_029685	76640	1700113H08Rik	RIKEN cDNA 1700113H08 gene	Mus musculus RIKEN cDNA 1700113H08 gene (1700113H08Rik), mRNA [NM_029685]
A_30_P01018068	7.22001	6.42189	-1.739	0.000754099	0.0965444	A_30_P01018068	chr3:88009045-88036270_F				lincRNA:chr3:88009045-88036270 forward strand
A_30_P01019126	9.18413	8.38953	-1.735	0.00042611	0.0857706	A_30_P01019126	chr17:13806767-13824342_F				lincRNA:chr17:13806767-13824342 forward strand
A_52_P284348	11.8247	11.03	-1.735	0.00279226	0.139281	A_52_P284348	NM_001145433	66278	Smim20	small integral membrane protein 20	Mus musculus small integral membrane protein 20 (Smim20), mRNA [NM_001145433]
A_55_P2042615	8.13867	7.34389	-1.735	0.00525522	0.169566	A_55_P2042615	ENSMUST00000135268				predicted gene 12576 [Source:MGI Symbol;Acc:MGI:3650616] [ENSMUST00000135268]
A_55_P2232988	10.9378	10.1439	-1.734	0.00281293	0.139364	A_55_P2232988	NM_020052	56788	Scube2	signal peptide, CUB domain, EGF-like 2	Mus musculus signal peptide, CUB domain, EGF-like 2 (Scube2), mRNA [NM_020052]
A_55_P2023937	9.1894	8.39623	-1.733	0.000467398	0.0877525	A_55_P2023937	NM_022016	63859	Impg1	interphotoreceptor matrix proteoglycan 1	Mus musculus interphotoreceptor matrix proteoglycan 1 (Impg1), mRNA [NM_022016]
A_51_P263246	8.66346	7.87313	-1.729	0.00692095	0.190782	A_51_P263246	NM_008748	18218	Dusp8	dual specificity phosphatase 8	Mus musculus dual specificity phosphatase 8 (Dusp8), mRNA [NM_008748]
A_55_P2009953	8.30225	7.51321	-1.728	0.00125047	0.110665	A_55_P2009953	NM_001160711	52685	Cd300lg	CD300 antigen like family member G	Mus musculus CD300 antigen like family member G (Cd300lg), transcript variant 1, mRNA [NM_001160711]
A_52_P22324	13.3648	12.5791	-1.724	0.00308952	0.14199	A_52_P22324	NM_023129	18821	Pln	phospholamban	Mus musculus phospholamban (Pln), transcript variant 2, mRNA [NM_023129]
A_51_P425680	12.0311	11.2476	-1.721	0.0036256	0.154401	A_51_P425680	NM_019826	56357	Ivd	isovaleryl coenzyme A dehydrogenase	Mus musculus isovaleryl coenzyme A dehydrogenase (Ivd), mRNA [NM_019826]
A_55_P1994898	13.935	13.1534	-1.719	0.000312464	0.0823582	A_55_P1994898	NR_075104	110826	Etfb	electron transferring flavoprotein, beta polypeptide	Mus musculus electron transferring flavoprotein, beta polypeptide (Etfb), transcript variant 2, non-coding RNA [NR_075104]
A_55_P1956882	13.2698	12.4909	-1.716	0.000237112	0.0823582	A_55_P1956882	NM_009948	12895	Cpt1b	carnitine palmitoyltransferase 1b, muscle	Mus musculus carnitine palmitoyltransferase 1b, muscle (Cpt1b), mRNA [NM_009948]
A_55_P2152901	9.87757	9.10178	-1.712	0.000310325	0.0823582	A_55_P2152901	AK013627	72893	2900040C04Rik	RIKEN cDNA 2900040C04 gene	Mus musculus adult male hippocampus cDNA, RIKEN full-length enriched library, clone:2900040C04 product:unclassifiable, full insert sequence. [AK013627]
A_55_P2143885	9.18151	8.4062	-1.712	0.000360481	0.0841024	A_55_P2143885	NM_001081006	208618	Etl4	enhancer trap locus 4	Mus musculus enhancer trap locus 4 (Etl4), transcript variant c, mRNA [NM_001081006]
A_51_P299287	10.4254	9.64932	-1.712	0.00226698	0.134595	A_51_P299287	NM_053261	114663	Impa2	inositol (myo)-1(or 4)-monophosphatase 2	Mus musculus inositol (myo)-1(or 4)-monophosphatase 2 (Impa2), mRNA [NM_053261]
A_51_P479321	13.3375	12.5628	-1.711	0.00500078	0.167357	A_51_P479321	NM_080575	68738	Acss1	acyl-CoA synthetase short-chain family member 1	Mus musculus acyl-CoA synthetase short-chain family member 1 (Acss1), mRNA [NM_080575]
A_55_P2145376	8.01807	7.24513	-1.709	0.000239854	0.0823582	A_55_P2145376	ENSMUST00000149537	66587	Fastk	Fas-activated serine/threonine kinase	Fas-activated serine/threonine kinase [Source:MGI Symbol;Acc:MGI:1913837] [ENSMUST00000149537]
A_51_P434101	11.9928	11.2193	-1.709	0.00165019	0.121608	A_51_P434101	NM_022331	64209	Herpud1	homocysteine-inducible, endoplasmic reticulum stress-inducible, ubiquitin-like domain member 1	Mus musculus homocysteine-inducible, endoplasmic reticulum stress-inducible, ubiquitin-like domain member 1 (Herpud1), mRNA [NM_022331]
A_51_P375693	9.06733	8.29412	-1.709	0.00201963	0.131325	A_51_P375693	NM_028343	72759	Tmem135	transmembrane protein 135	Mus musculus transmembrane protein 135 (Tmem135), mRNA [NM_028343]
A_51_P496432	14.2244	13.4523	-1.708	0.000135525	0.0732849	A_51_P496432	NM_007981	14081	Acsl1	acyl-CoA synthetase long-chain family member 1	Mus musculus acyl-CoA synthetase long-chain family member 1 (Acsl1), mRNA [NM_007981]
A_55_P2009213	6.29178	5.51911	-1.708	0.000280174	0.0823582	A_55_P2009213	NM_001122759	18583	Pde7a	phosphodiesterase 7A	Mus musculus phosphodiesterase 7A (Pde7a), transcript variant 2, mRNA [NM_001122759]
A_55_P2074174	7.57303	6.80053	-1.708	0.00874159	0.207604	A_55_P2074174	NM_009949	12896	Cpt2	carnitine palmitoyltransferase 2	Mus musculus carnitine palmitoyltransferase 2 (Cpt2), mRNA [NM_009949]
A_55_P1982747	11.2973	10.5279	-1.705	0.0047308	0.164202	A_55_P1982747	NM_080440	110893	Slc8a3	solute carrier family 8 (sodium/calcium exchanger), member 3	Mus musculus solute carrier family 8 (sodium/calcium exchanger), member 3 (Slc8a3), transcript variant 2, mRNA [NM_080440]
A_51_P321341	10.4777	9.70778	-1.705	0.00740234	0.194493	A_51_P321341	NM_133670	20887	Sult1a1	sulfotransferase family 1A, phenol-preferring, member 1	Mus musculus sulfotransferase family 1A, phenol-preferring, member 1 (Sult1a1), mRNA [NM_133670]
A_55_P1968723	10.3621	9.59349	-1.704	0.00243268	0.135504	A_55_P1968723	NM_009834	12457	Ccrn4l	CCR4 carbon catabolite repression 4-like (S. cerevisiae)	Mus musculus CCR4 carbon catabolite repression 4-like (S. cerevisiae) (Ccrn4l), mRNA [NM_009834]
A_55_P2102155	10.5808	9.81266	-1.703	0.000609141	0.0954621	A_55_P2102155	NM_001177795	58175	Rgs20	regulator of G-protein signaling 20	Mus musculus regulator of G-protein signaling 20 (Rgs20), transcript variant 1, mRNA [NM_001177795]
A_51_P423963	6.9054	6.13777	-1.702	0.0067785	0.189708	A_51_P423963	NM_031872	83771	Tas1r3	taste receptor, type 1, member 3	Mus musculus taste receptor, type 1, member 3 (Tas1r3), mRNA [NM_031872]
A_55_P2050353	7.97769	7.21073	-1.702	0.00888965	0.208654	A_55_P2050353	NM_001024705	381832	Prpmp5	proline-rich protein MP5	Mus musculus proline-rich protein MP5 (Prpmp5), mRNA [NM_001024705]
A_52_P72587	6.33574	5.56957	-1.701	0.00442266	0.163083	A_52_P72587	NM_008859	18761	Prkcq	protein kinase C, theta	Mus musculus protein kinase C, theta (Prkcq), mRNA [NM_008859]
A_51_P224064	7.31784	6.55281	-1.699	0.000313949	0.0823582	A_51_P224064	NM_177755	268807	Klhl38	kelch-like 38	Mus musculus kelch-like 38 (Klhl38), mRNA [NM_177755]
A_55_P2029517	8.05442	7.29149	-1.697	0.00258231	0.137708	A_55_P2029517	NM_029361	75607	Wnk2	WNK lysine deficient protein kinase 2	Mus musculus WNK lysine deficient protein kinase 2 (Wnk2), mRNA [NM_029361]
A_55_P2087240	8.49699	7.741	-1.689	0.000224918	0.0823582	A_55_P2087240	NM_027436	70478	Mipep	mitochondrial intermediate peptidase	Mus musculus mitochondrial intermediate peptidase (Mipep), transcript variant 1, mRNA [NM_027436]
A_52_P137829	9.09709	8.34373	-1.686	0.000314025	0.0823582	A_52_P137829	ENSMUST00000039333	319518	Pdpr	pyruvate dehydrogenase phosphatase regulatory subunit	pyruvate dehydrogenase phosphatase regulatory subunit [Source:MGI Symbol;Acc:MGI:2442188] [ENSMUST00000039333]
A_52_P497188	7.599	6.84554	-1.686	0.00441768	0.163083	A_52_P497188	NM_027322	546336	Prrg1	proline rich Gla (G-carboxyglutamic acid) 1	Mus musculus proline rich Gla (G-carboxyglutamic acid) 1 (Prrg1), transcript variant 1, mRNA [NM_027322]
A_51_P117477	9.82164	9.06895	-1.685	0.000383166	0.0841024	A_51_P117477	NM_011977	26457	Slc27a1	solute carrier family 27 (fatty acid transporter), member 1	Mus musculus solute carrier family 27 (fatty acid transporter), member 1 (Slc27a1), mRNA [NM_011977]
A_51_P409039	13.273	12.5224	-1.682	0.000341218	0.0841024	A_51_P409039	NM_053119	93747	Echs1	enoyl Coenzyme A hydratase, short chain, 1, mitochondrial	Mus musculus enoyl Coenzyme A hydratase, short chain, 1, mitochondrial (Echs1), mRNA [NM_053119]
A_52_P394395	12.0149	11.2661	-1.68	0.000426392	0.0857706	A_52_P394395	NM_008991	19299	Abcd3	ATP-binding cassette, sub-family D (ALD), member 3	Mus musculus ATP-binding cassette, sub-family D (ALD), member 3 (Abcd3), mRNA [NM_008991]
A_55_P2088018	12.3329	11.5842	-1.68	0.000656574	0.0954621	A_55_P2088018	NM_175276	225288	Fhod3	formin homology 2 domain containing 3	Mus musculus formin homology 2 domain containing 3 (Fhod3), mRNA [NM_175276]
A_30_P01027863	13.9486	13.2024	-1.677	0.000419248	0.0857706	A_30_P01027863	chr10:81680941-81704964_F				lincRNA:chr10:81680941-81704964 forward strand
A_51_P130110	14.0124	13.2684	-1.675	0.000105957	0.0722727	A_51_P130110	NM_130884	170718	Idh3b	isocitrate dehydrogenase 3 (NAD+) beta	Mus musculus isocitrate dehydrogenase 3 (NAD+) beta (Idh3b), mRNA [NM_130884]
A_55_P2122618	11.8621	11.1176	-1.675	0.00182351	0.12777	A_55_P2122618	ENSMUST00000036858	68854	Asb11	ankyrin repeat and SOCS box-containing 11	ankyrin repeat and SOCS box-containing 11 [Source:MGI Symbol;Acc:MGI:1916104] [ENSMUST00000036858]
A_55_P2132132	11.1015	10.3608	-1.671	0.000307663	0.0823582	A_55_P2132132	AK147021	433367	Gm5532	predicted gene 5532	Mus musculus 17 days embryo heart cDNA, RIKEN full-length enriched library, clone:I920088N03 product:hypothetical Alanine-rich region profile containing protein, full insert sequence. [AK147021]
A_55_P2055854	10.7797	10.0388	-1.671	0.00355271	0.152787	A_55_P2055854	NM_011144	19013	Ppara	peroxisome proliferator activated receptor alpha	Mus musculus peroxisome proliferator activated receptor alpha (Ppara), transcript variant 1, mRNA [NM_011144]
A_51_P184849	8.23212	7.49327	-1.669	0.00141992	0.116656	A_51_P184849	NM_001162415	18640	Pfkfb2	6-phosphofructo-2-kinase/fructose-2,6-biphosphatase 2	Mus musculus 6-phosphofructo-2-kinase/fructose-2,6-biphosphatase 2 (Pfkfb2), transcript variant 2, mRNA [NM_001162415]
A_55_P2180071	12.1192	11.3808	-1.668	0.00478481	0.164469	A_55_P2180071	NM_009551	22682	Zfand5	zinc finger, AN1-type domain 5	Mus musculus zinc finger, AN1-type domain 5 (Zfand5), mRNA [NM_009551]
A_51_P100828	12.0165	11.2788	-1.668	0.00761285	0.195521	A_51_P100828	NM_007452	11757	Prdx3	peroxiredoxin 3	Mus musculus peroxiredoxin 3 (Prdx3), mRNA [NM_007452]
A_51_P475613	10.2361	9.49953	-1.666	0.000537719	0.0916937	A_51_P475613	NM_029629	68126	Fahd2a	fumarylacetoacetate hydrolase domain containing 2A	Mus musculus fumarylacetoacetate hydrolase domain containing 2A (Fahd2a), mRNA [NM_029629]
A_51_P110841	10.238	9.50115	-1.666	0.000979647	0.104256	A_51_P110841	NM_145573	232536	Mrps35	mitochondrial ribosomal protein S35	Mus musculus mitochondrial ribosomal protein S35 (Mrps35), mRNA [NM_145573]
A_55_P2052824	10.5075	9.77089	-1.666	0.00336207	0.148113	A_55_P2052824	NM_001033042	432779	Lrrc14b	leucine rich repeat containing 14B	Mus musculus leucine rich repeat containing 14B (Lrrc14b), mRNA [NM_001033042]
A_55_P2066553	10.5946	9.85961	-1.664	0.00830211	0.202917	A_55_P2066553	NM_177028	319888	Oacyl	O-acyltransferase like	Mus musculus O-acyltransferase like (Oacyl), mRNA [NM_177028]
A_52_P89064	6.59175	5.85825	-1.663	7.21491e-05	0.064085	A_52_P89064	NM_173745	75219	Dusp18	dual specificity phosphatase 18	Mus musculus dual specificity phosphatase 18 (Dusp18), mRNA [NM_173745]
A_30_P01024291	7.35902	6.62623	-1.662	0.0018798	0.129424	A_30_P01024291	chr12:110074255-110075707_F				lincRNA:chr12:110074255-110075707 forward strand
A_52_P663757	6.67034	5.93869	-1.661	0.00128172	0.110665	A_52_P663757	NM_026910	665113	Tnik	TRAF2 and NCK interacting kinase	Mus musculus TRAF2 and NCK interacting kinase (Tnik), transcript variant 1, mRNA [NM_026910]
A_55_P2071596	9.20141	8.4695	-1.661	0.00430138	0.160304	A_55_P2071596	NM_011144	19013	Ppara	peroxisome proliferator activated receptor alpha	Mus musculus peroxisome proliferator activated receptor alpha (Ppara), transcript variant 1, mRNA [NM_011144]
A_55_P2018697	10.3492	9.61858	-1.659	0.00395456	0.157164	A_55_P2018697	NM_027570	52815	Ldhd	lactate dehydrogenase D	Mus musculus lactate dehydrogenase D (Ldhd), mRNA [NM_027570]
A_66_P125223	8.26469	7.53506	-1.658	0.00927922	0.211628	A_66_P125223	NR_033261	677289	Gm14492	predicted gene 14492	Mus musculus predicted gene 14492 (Gm14492), long non-coding RNA [NR_033261]
A_30_P01030882	7.02302	6.2943	-1.657	0.000196624	0.0823582	A_30_P01030882	chr6:131272447-131303615_R				lincRNA:chr6:131272447-131303615 reverse strand
A_51_P263591	7.40754	6.67897	-1.657	0.000324008	0.0823582	A_51_P263591	NM_023792	75735	Pank1	pantothenate kinase 1	Mus musculus pantothenate kinase 1 (Pank1), transcript variant 2, mRNA [NM_023792]
A_55_P1954331	11.8644	11.1357	-1.657	0.000599682	0.0954621	A_55_P1954331	NM_026509	68016	Murc	muscle-related coiled-coil protein	Mus musculus muscle-related coiled-coil protein (Murc), mRNA [NM_026509]
A_30_P01031521	6.27993	5.55251	-1.656	0.00036346	0.0841024	A_30_P01031521	chr8:108153471-108159346_F				lincRNA:chr8:108153471-108159346 forward strand
A_55_P1977926	5.90484	5.17697	-1.656	0.00388229	0.155907	A_55_P1977926	NM_008401	16409	Itgam	integrin alpha M	Mus musculus integrin alpha M (Itgam), transcript variant 2, mRNA [NM_008401]
A_55_P2106745	8.97522	8.25	-1.653	0.0061195	0.181149	A_55_P2106745	NM_001039048	433766	Trim63	tripartite motif-containing 63	Mus musculus tripartite motif-containing 63 (Trim63), mRNA [NM_001039048]
A_30_P01030790	10.4261	9.70194	-1.652	0.000610337	0.0954621	A_30_P01030790	chr13:100286676-100296051_F				lincRNA:chr13:100286676-100296051 forward strand
A_51_P189746	8.89441	8.17012	-1.652	0.00523745	0.169566	A_51_P189746	NM_145478	223775	Pim3	proviral integration site 3	Mus musculus proviral integration site 3 (Pim3), mRNA [NM_145478]
A_55_P2073294	15.8867	15.1638	-1.65	0.000372527	0.0841024	A_55_P2073294	NM_145558	231086	Hadhb	hydroxyacyl-Coenzyme A dehydrogenase/3-ketoacyl-Coenzyme A thiolase/enoyl-Coenzyme A hydratase (trifunctional protein), beta subunit	Mus musculus hydroxyacyl-Coenzyme A dehydrogenase/3-ketoacyl-Coenzyme A thiolase/enoyl-Coenzyme A hydratase (trifunctional protein), beta subunit (Hadhb), mRNA [NM_145558]
A_30_P01021063	13.4495	12.7268	-1.65	0.00478169	0.164469	A_30_P01021063	chr10:74325583-74396665_R				lincRNA:chr10:74325583-74396665 reverse strand
A_51_P466148	13.3741	12.653	-1.648	0.00794274	0.199269	A_51_P466148	NM_007533	12039	Bckdha	branched chain ketoacid dehydrogenase E1, alpha polypeptide	Mus musculus branched chain ketoacid dehydrogenase E1, alpha polypeptide (Bckdha), mRNA [NM_007533]
A_52_P592909	13.789	13.0702	-1.646	0.00605556	0.181149	A_52_P592909	NM_026384	67800	Dgat2	diacylglycerol O-acyltransferase 2	Mus musculus diacylglycerol O-acyltransferase 2 (Dgat2), mRNA [NM_026384]
A_55_P2150757	9.38584	8.66698	-1.646	0.00709649	0.192539	A_55_P2150757	NM_008504	16904	Gzmm	granzyme M (lymphocyte met-ase 1)	Mus musculus granzyme M (lymphocyte met-ase 1) (Gzmm), mRNA [NM_008504]
A_30_P01027003	6.24874	5.53111	-1.644	0.000275854	0.0823582	A_30_P01027003	chr17:24152225-24169870_R				lincRNA:chr17:24152225-24169870 reverse strand
A_55_P1998194	7.17157	6.45449	-1.644	0.00377271	0.155172	A_55_P1998194	NM_001082962	20646	Snrpn	small nuclear ribonucleoprotein N	Mus musculus small nuclear ribonucleoprotein N (Snrpn), transcript variant 3, mRNA [NM_001082962]
A_52_P419373	8.05099	7.33656	-1.641	0.00542313	0.171418	A_52_P419373	NM_175413	109245	Lrrc39	leucine rich repeat containing 39	Mus musculus leucine rich repeat containing 39 (Lrrc39), transcript variant 2, mRNA [NM_175413]
A_51_P379478	6.34818	5.63321	-1.641	0.00608253	0.181149	A_51_P379478	NM_172484	210356	Nckap5	NCK-associated protein 5	Mus musculus NCK-associated protein 5 (Nckap5), transcript variant 2, mRNA [NM_172484]
A_55_P2109382	7.75131	7.03814	-1.639	0.0030723	0.14199	A_55_P2109382	NM_009630	11540	Adora2a	adenosine A2a receptor	Mus musculus adenosine A2a receptor (Adora2a), mRNA [NM_009630]
A_55_P2035579	6.78301	6.07366	-1.635	0.00182852	0.12777	A_55_P2035579	AF141019	20112	Rps6ka2	ribosomal protein S6 kinase, polypeptide 2	Mus musculus Trex2 mRNA, complete sequence. [AF141019]
A_55_P2051791	8.23135	7.52201	-1.635	0.0022088	0.133147	A_55_P2051791	NM_145595	234309	Cbr4	carbonyl reductase 4	Mus musculus carbonyl reductase 4 (Cbr4), mRNA [NM_145595]
A_55_P2067321	6.66276	5.9544	-1.634	0.00100192	0.104256	A_55_P2067321	AK046830	353211	Prune2	prune homolog 2 (Drosophila)	Mus musculus 10 days neonate medulla oblongata cDNA, RIKEN full-length enriched library, clone:B830018G21 product:unclassifiable, full insert sequence. [AK046830]
A_51_P175699	13.7326	13.0241	-1.634	0.0012708	0.110665	A_51_P175699	NM_026443	67900	Mtfp1	mitochondrial fission process 1	Mus musculus mitochondrial fission process 1 (Mtfp1), mRNA [NM_026443]
A_55_P2029678	14.6836	13.9801	-1.628	0.00833373	0.203014	A_55_P2029678	NM_145615	110842	Etfa	electron transferring flavoprotein, alpha polypeptide	Mus musculus electron transferring flavoprotein, alpha polypeptide (Etfa), mRNA [NM_145615]
A_55_P2092776	12.1308	11.4285	-1.627	0.000914081	0.104256	A_55_P2092776	NM_001199337	68316	Apoo	apolipoprotein O	Mus musculus apolipoprotein O (Apoo), transcript variant 2, mRNA [NM_001199337]
A_51_P294807	9.93152	9.2298	-1.626	0.000149102	0.0753994	A_51_P294807	NM_013515	13830	Stom	stomatin	Mus musculus stomatin (Stom), mRNA [NM_013515]
A_51_P493886	8.18016	7.47911	-1.626	0.00394061	0.157037	A_51_P493886	NM_173866	108682	Gpt2	glutamic pyruvate transaminase (alanine aminotransferase) 2	Mus musculus glutamic pyruvate transaminase (alanine aminotransferase) 2 (Gpt2), mRNA [NM_173866]
A_66_P127463	7.98914	7.28901	-1.625	0.00177003	0.127079	A_66_P127463	NR_040659	545641	Gm5860	predicted gene 5860	Mus musculus predicted gene 5860 (Gm5860), long non-coding RNA [NR_040659]
A_51_P322473	12.105	11.4054	-1.624	0.000755847	0.0965444	A_51_P322473	NM_172417	74183	2310042D19Rik	RIKEN cDNA 2310042D19 gene	Mus musculus RIKEN cDNA 2310042D19 gene (2310042D19Rik), mRNA [NM_172417]
A_51_P497317	10.3477	9.64942	-1.623	0.00119981	0.110106	A_51_P497317	NM_146008	216198	Tcp11l2	t-complex 11 (mouse) like 2	Mus musculus t-complex 11 (mouse) like 2 (Tcp11l2), mRNA [NM_146008]
A_51_P164630	10.3506	9.65233	-1.622	0.00184057	0.127924	A_51_P164630	NM_026808	68680	Fitm1	fat storage-inducing transmembrane protein 1	Mus musculus fat storage-inducing transmembrane protein 1 (Fitm1), mRNA [NM_026808]
A_55_P2121913	8.05428	7.35798	-1.62	0.000617087	0.0954621	A_55_P2121913	NM_134052	104923	Adi1	acireductone dioxygenase 1	Mus musculus acireductone dioxygenase 1 (Adi1), mRNA [NM_134052]
A_55_P1997837	8.46034	7.76411	-1.62	0.00478831	0.164469	A_55_P1997837	NM_152818	74309	Osbp2	oxysterol binding protein 2	Mus musculus oxysterol binding protein 2 (Osbp2), mRNA [NM_152818]
A_55_P2026535	7.49502	6.8005	-1.618	0.000633061	0.0954621	A_55_P2026535	NM_177814	238988	Erc2	ELKS/RAB6-interacting/CAST family member 2	Mus musculus ELKS/RAB6-interacting/CAST family member 2 (Erc2), mRNA [NM_177814]
A_52_P299358	10.296	9.60268	-1.617	0.000431807	0.0857706	A_52_P299358	NM_001081071	225010	Lclat1	lysocardiolipin acyltransferase 1	Mus musculus lysocardiolipin acyltransferase 1 (Lclat1), transcript variant 1, mRNA [NM_001081071]
A_55_P1962771	10.5114	9.8182	-1.617	0.00153476	0.120039	A_55_P1962771	NM_001252460	76884	Cyfip2	cytoplasmic FMR1 interacting protein 2	Mus musculus cytoplasmic FMR1 interacting protein 2 (Cyfip2), transcript variant 3, mRNA [NM_001252460]
A_51_P395842	9.05024	8.35714	-1.617	0.00421089	0.159556	A_51_P395842	NM_025969	67105	Timm21	tranlocase of inner mitochondrial membrane 21	Mus musculus tranlocase of inner mitochondrial membrane 21 (Timm21), mRNA [NM_025969]
A_52_P463977	10.4527	9.76106	-1.615	0.000686926	0.0956629	A_52_P463977	NM_197986	68487	Tmem140	transmembrane protein 140	Mus musculus transmembrane protein 140 (Tmem140), mRNA [NM_197986]
A_51_P419971	11.9693	11.2775	-1.615	0.00395456	0.157164	A_51_P419971	NM_027992	71900	Tmem106b	transmembrane protein 106B	Mus musculus transmembrane protein 106B (Tmem106b), mRNA [NM_027992]
A_30_P01028612	9.42494	8.73407	-1.614	0.000571724	0.0949651	A_30_P01028612	chrX:138966975-138981525_F				lincRNA:chrX:138966975-138981525 forward strand
A_51_P134551	10.6754	9.9845	-1.614	0.0024942	0.135778	A_51_P134551	NM_026452	67914	Coq9	coenzyme Q9 homolog (yeast)	Mus musculus coenzyme Q9 homolog (yeast) (Coq9), mRNA [NM_026452]
A_51_P479645	8.0133	7.32411	-1.612	0.000433497	0.0857706	A_51_P479645	NM_177647	227526	Cdnf	cerebral dopamine neurotrophic factor	Mus musculus cerebral dopamine neurotrophic factor (Cdnf), mRNA [NM_177647]
A_55_P1975045	9.97842	9.28954	-1.612	0.0009632	0.104256	A_55_P1975045	NM_011892	24053	Sgcg	sarcoglycan, gamma (dystrophin-associated glycoprotein)	Mus musculus sarcoglycan, gamma (dystrophin-associated glycoprotein) (Sgcg), mRNA [NM_011892]
A_55_P1962284	8.52219	7.83387	-1.611	0.00021405	0.0823582	A_55_P1962284	NM_029436	75785	Klhl24	kelch-like 24	Mus musculus kelch-like 24 (Klhl24), mRNA [NM_029436]
A_30_P01021672	5.29084	4.60401	-1.61	0.00116831	0.108782	A_30_P01021672	chr2:173121033-173124485_F				lincRNA:chr2:173121033-173124485 forward strand
A_55_P2123933	8.37366	7.68822	-1.608	0.000645149	0.0954621	A_55_P2123933	NM_178882	98314	D2hgdh	D-2-hydroxyglutarate dehydrogenase	Mus musculus D-2-hydroxyglutarate dehydrogenase (D2hgdh), mRNA [NM_178882]
A_52_P163849	10.3799	9.69474	-1.608	0.000680336	0.0954749	A_52_P163849	NM_001039511	117198	Ivns1abp	influenza virus NS1A binding protein	Mus musculus influenza virus NS1A binding protein (Ivns1abp), transcript variant 1, mRNA [NM_001039511]
A_55_P2151986	10.0375	9.35252	-1.608	0.00125541	0.110665	A_55_P2151986	NM_001284393	14710	Gngt2	guanine nucleotide binding protein (G protein), gamma transducing activity polypeptide 2	Mus musculus guanine nucleotide binding protein (G protein), gamma transducing activity polypeptide 2 (Gngt2), transcript variant 3, mRNA [NM_001284393]
A_55_P2009427	7.69961	7.01467	-1.608	0.00747666	0.194493	A_55_P2009427	NM_001009948	228777	Nrsn2	neurensin 2	Mus musculus neurensin 2 (Nrsn2), mRNA [NM_001009948]
A_55_P1989504	9.87251	9.18962	-1.605	0.000120164	0.0732849	A_55_P1989504	NM_001199360	209497	Tmem164	transmembrane protein 164	Mus musculus transmembrane protein 164 (Tmem164), transcript variant 1, mRNA [NM_001199360]
A_55_P1983314	8.46037	7.77793	-1.605	0.00299229	0.141935	A_55_P1983314	NM_007760	12908	Crat	carnitine acetyltransferase	Mus musculus carnitine acetyltransferase (Crat), mRNA [NM_007760]
A_55_P2108248	10.0709	9.38939	-1.604	0.00956638	0.213858	A_55_P2108248	NM_026639	109978	Art4	ADP-ribosyltransferase 4	Mus musculus ADP-ribosyltransferase 4 (Art4), mRNA [NM_026639]
A_55_P1963150	11.6907	11.01	-1.603	0.000274712	0.0823582	A_55_P1963150	NM_011804	433375	Creg1	cellular repressor of E1A-stimulated genes 1	Mus musculus cellular repressor of E1A-stimulated genes 1 (Creg1), mRNA [NM_011804]
A_30_P01023486	6.37583	5.69505	-1.603	0.000575191	0.0949651	A_30_P01023486	chr15:101084597-101095097_F				lincRNA:chr15:101084597-101095097 forward strand
A_51_P216922	7.10495	6.42528	-1.602	0.000518565	0.0909503	A_51_P216922	NM_026500	67997	Ddx59	DEAD (Asp-Glu-Ala-Asp) box polypeptide 59	Mus musculus DEAD (Asp-Glu-Ala-Asp) box polypeptide 59 (Ddx59), mRNA [NM_026500]
A_55_P1991109	14.509	13.8289	-1.602	0.00112553	0.1079	A_55_P1991109	NM_138601	28295	D10Jhu81e	DNA segment, Chr 10, Johns Hopkins University 81 expressed	Mus musculus DNA segment, Chr 10, Johns Hopkins University 81 expressed (D10Jhu81e), mRNA [NM_138601]
A_55_P2104422	6.04874	5.37066	-1.6	0.00103002	0.104256	A_55_P2104422	NM_001005787	12695	Inadl	InaD-like (Drosophila)	Mus musculus InaD-like (Drosophila) (Inadl), transcript variant 4, mRNA [NM_001005787]
A_55_P2142439	9.70844	9.03028	-1.6	0.00187012	0.129365	A_55_P2142439	NM_026728	52430	Echdc2	enoyl Coenzyme A hydratase domain containing 2	Mus musculus enoyl Coenzyme A hydratase domain containing 2 (Echdc2), transcript variant 1, mRNA [NM_026728]
A_55_P1983758	13.3502	12.6737	-1.598	0.00307599	0.14199	A_55_P1983758	NM_025321	66052	Sdhc	succinate dehydrogenase complex, subunit C, integral membrane protein	Mus musculus succinate dehydrogenase complex, subunit C, integral membrane protein (Sdhc), mRNA [NM_025321]
A_52_P82247	13.8409	13.1652	-1.597	0.00811286	0.201063	A_52_P82247	NM_007808	13063	Cycs	cytochrome c, somatic	Mus musculus cytochrome c, somatic (Cycs), mRNA [NM_007808]
A_51_P419439	6.1872	5.51425	-1.594	0.000927945	0.104256	A_51_P419439	NM_010321	14711	Gnmt	glycine N-methyltransferase	Mus musculus glycine N-methyltransferase (Gnmt), mRNA [NM_010321]
A_51_P513311	11.7702	11.0974	-1.594	0.00281874	0.139416	A_51_P513311	NM_009107	20183	Rxrg	retinoid X receptor gamma	Mus musculus retinoid X receptor gamma (Rxrg), transcript variant 1, mRNA [NM_009107]
A_51_P276063	13.5536	12.8808	-1.594	0.00958965	0.213977	A_51_P276063	NM_010726	16922	Phyh	phytanoyl-CoA hydroxylase	Mus musculus phytanoyl-CoA hydroxylase (Phyh), mRNA [NM_010726]
A_51_P380807	13.1102	12.4404	-1.591	0.00532791	0.170598	A_51_P380807	NM_007710	12715	Ckm	creatine kinase, muscle	Mus musculus creatine kinase, muscle (Ckm), mRNA [NM_007710]
A_51_P331328	12.2636	11.5954	-1.589	0.000663971	0.0954621	A_51_P331328	NM_026730	68453	Gpihbp1	GPI-anchored HDL-binding protein 1	Mus musculus GPI-anchored HDL-binding protein 1 (Gpihbp1), mRNA [NM_026730]
A_51_P286865	9.02471	8.35802	-1.587	0.000350946	0.0841024	A_51_P286865	NM_001170966	74320	Wdr33	WD repeat domain 33	Mus musculus WD repeat domain 33 (Wdr33), transcript variant 4, mRNA [NM_001170966]
A_55_P2045876	8.9837	8.31736	-1.587	0.00525475	0.169566	A_55_P2045876	NR_045434	72937	2900008C10Rik	RIKEN cDNA 2900008C10 gene	Mus musculus RIKEN cDNA 2900008C10 gene (2900008C10Rik), long non-coding RNA [NR_045434]
A_55_P2140646	13.3478	12.6826	-1.586	0.000934316	0.104256	A_55_P2140646	NM_011804	433375	Creg1	cellular repressor of E1A-stimulated genes 1	Mus musculus cellular repressor of E1A-stimulated genes 1 (Creg1), mRNA [NM_011804]
A_51_P486618	11.4244	10.7592	-1.586	0.00296904	0.141839	A_51_P486618	NM_172398	67861	Akr1b10	aldo-keto reductase family 1, member B10 (aldose reductase)	Mus musculus aldo-keto reductase family 1, member B10 (aldose reductase) (Akr1b10), mRNA [NM_172398]
A_52_P503614	6.20034	5.53547	-1.585	0.000457749	0.0877502	A_52_P503614	NM_008425	16518	Kcnj2	potassium inwardly-rectifying channel, subfamily J, member 2	Mus musculus potassium inwardly-rectifying channel, subfamily J, member 2 (Kcnj2), mRNA [NM_008425]
A_51_P312997	7.09766	6.43319	-1.585	0.000576331	0.0949651	A_51_P312997	NM_012017	26919	Zfp346	zinc finger protein 346	Mus musculus zinc finger protein 346 (Zfp346), mRNA [NM_012017]
A_55_P2035320	8.54381	7.87965	-1.585	0.0083493	0.203224	A_55_P2035320	NM_017373	18030	Nfil3	nuclear factor, interleukin 3, regulated	Mus musculus nuclear factor, interleukin 3, regulated (Nfil3), mRNA [NM_017373]
A_55_P2089820	9.22207	8.55903	-1.583	0.00231989	0.134595	A_55_P2089820	NM_001243041	11534	Adk	adenosine kinase	Mus musculus adenosine kinase (Adk), transcript variant 2, mRNA [NM_001243041]
A_30_P01033185	6.05395	5.39243	-1.582	0.0039785	0.157241	A_30_P01033185	chr4:88604248-88645948_R				lincRNA:chr4:88604248-88645948 reverse strand
A_51_P125205	12.3445	11.6838	-1.581	0.00476498	0.16442	A_51_P125205	NM_007472	11826	Aqp1	aquaporin 1	Mus musculus aquaporin 1 (Aqp1), mRNA [NM_007472]
A_55_P1991906	16.1099	15.4504	-1.58	0.00250017	0.135778	A_55_P1991906	NM_017366	11370	Acadvl	acyl-Coenzyme A dehydrogenase, very long chain	Mus musculus acyl-Coenzyme A dehydrogenase, very long chain (Acadvl), mRNA [NM_017366]
A_51_P254425	6.66049	6.00084	-1.58	0.00352392	0.152124	A_51_P254425	NM_009644	11624	Ahrr	aryl-hydrocarbon receptor repressor	Mus musculus aryl-hydrocarbon receptor repressor (Ahrr), mRNA [NM_009644]
A_55_P1960167	10.0465	9.3873	-1.579	0.000663196	0.0954621	A_55_P1960167	NM_001243052	12036	Bcat2	branched chain aminotransferase 2, mitochondrial	Mus musculus branched chain aminotransferase 2, mitochondrial (Bcat2), transcript variant 2, mRNA [NM_001243052]
A_30_P01025197	10.542	9.88419	-1.578	0.00748221	0.194493	A_30_P01025197	chr4:138653689-138688814_F				lincRNA:chr4:138653689-138688814 forward strand
A_30_P01030929	6.14337	5.48574	-1.577	0.000320147	0.0823582	A_30_P01030929	chr19:5841103-5845579_F				lincRNA:chr19:5841103-5845579 forward strand
A_52_P505157	7.8682	7.21076	-1.577	0.000329582	0.0826207	A_52_P505157	NM_172904	244091	Fsd2	fibronectin type III and SPRY domain containing 2	Mus musculus fibronectin type III and SPRY domain containing 2 (Fsd2), mRNA [NM_172904]
A_51_P315646	11.013	10.3556	-1.577	0.00263067	0.138189	A_51_P315646	NM_010911	18041	Nfs1	nitrogen fixation gene 1 (S. cerevisiae)	Mus musculus nitrogen fixation gene 1 (S. cerevisiae) (Nfs1), mRNA [NM_010911]
A_66_P101473	8.01419	7.35663	-1.577	0.00268167	0.139027	A_66_P101473	NM_015822	50789	Fbxl3	F-box and leucine-rich repeat protein 3	Mus musculus F-box and leucine-rich repeat protein 3 (Fbxl3), mRNA [NM_015822]
A_30_P01020306	12.4614	11.8046	-1.577	0.00857037	0.20616	A_30_P01020306	chr14:22267795-22319045_F				lincRNA:chr14:22267795-22319045 forward strand
A_55_P2118684	16.1538	15.4987	-1.575	0.00247682	0.135778	A_55_P2118684	NM_173011	269951	Idh2	isocitrate dehydrogenase 2 (NADP+), mitochondrial	Mus musculus isocitrate dehydrogenase 2 (NADP+), mitochondrial (Idh2), mRNA [NM_173011]
A_66_P119350	9.0955	8.43988	-1.575	0.00721327	0.192823	A_66_P119350	NR_040293	381792	2310040G24Rik	RIKEN cDNA 2310040G24 gene	Mus musculus RIKEN cDNA 2310040G24 gene (2310040G24Rik), transcript variant 2, long non-coding RNA [NR_040293]
A_51_P244856	10.2753	9.62092	-1.574	0.00292575	0.140907	A_51_P244856	NM_007504	11937	Atp2a1	ATPase, Ca++ transporting, cardiac muscle, fast twitch 1	Mus musculus ATPase, Ca++ transporting, cardiac muscle, fast twitch 1 (Atp2a1), mRNA [NM_007504]
A_51_P278550	12.3183	11.6639	-1.574	0.00826314	0.202302	A_51_P278550	NM_134118	106529	Tecr	trans-2,3-enoyl-CoA reductase	Mus musculus trans-2,3-enoyl-CoA reductase (Tecr), transcript variant 1, mRNA [NM_134118]
A_55_P2222860	5.93757	5.28429	-1.573	0.000315426	0.0823582	A_55_P2222860	NM_053204	111173	Erc1	ELKS/RAB6-interacting/CAST family member 1	Mus musculus ELKS/RAB6-interacting/CAST family member 1 (Erc1), transcript variant 1, mRNA [NM_053204]
A_55_P2262753	7.34069	6.68754	-1.573	0.00728512	0.193544	A_55_P2262753	AK035477	53961	9530053J19Rik	RIKEN cDNA 9530053J19 gene	Mus musculus adult male urinary bladder cDNA, RIKEN full-length enriched library, clone:9530053J19 product:unclassifiable, full insert sequence. [AK035477]
A_55_P1984307	9.59233	8.9394	-1.572	0.000313833	0.0823582	A_55_P1984307	NM_001081178	224792	Gpr116	G protein-coupled receptor 116	Mus musculus G protein-coupled receptor 116 (Gpr116), mRNA [NM_001081178]
A_55_P2237385	5.58994	4.93723	-1.572	0.000989994	0.104256	A_55_P2237385	AK157531	629091	LOC629091	uncharacterized LOC629091	Mus musculus activated spleen cDNA, RIKEN full-length enriched library, clone:F830221E13 product:unclassifiable, full insert sequence. [AK157531]
A_51_P396917	9.41017	8.75799	-1.572	0.00190952	0.129471	A_51_P396917	NM_026752	68520	Zfyve21	zinc finger, FYVE domain containing 21	Mus musculus zinc finger, FYVE domain containing 21 (Zfyve21), mRNA [NM_026752]
A_66_P113268	5.96598	5.31379	-1.572	0.00822061	0.201935	A_66_P113268	NM_008604	17380	Mme	membrane metallo endopeptidase	Mus musculus membrane metallo endopeptidase (Mme), mRNA [NM_008604]
A_51_P257258	9.38866	8.73704	-1.571	0.000386144	0.0841024	A_51_P257258	NM_007757	12892	Cpox	coproporphyrinogen oxidase	Mus musculus coproporphyrinogen oxidase (Cpox), mRNA [NM_007757]
A_52_P10041	13.0663	12.4144	-1.571	0.000676813	0.0954749	A_52_P10041	NM_009658	11677	Akr1b3	aldo-keto reductase family 1, member B3 (aldose reductase)	Mus musculus aldo-keto reductase family 1, member B3 (aldose reductase) (Akr1b3), mRNA [NM_009658]
A_51_P372895	7.52908	6.87777	-1.571	0.00921163	0.211357	A_51_P372895	NM_001243067	73610	Zfp433	RIKEN cDNA 1700123A16 gene	Mus musculus RIKEN cDNA 1700123A16 gene (Zfp433), mRNA [NM_001243067]
A_30_P01020163	7.31738	6.66687	-1.57	0.00642644	0.18443	A_30_P01020163	chrX:157038750-157039018_F				lincRNA:chrX:157038750-157039018 forward strand
A_55_P1978521	5.91238	5.2625	-1.569	0.000292398	0.0823582	A_55_P1978521	NM_001039646	626578	Gbp10	guanylate-binding protein 10	Mus musculus guanylate-binding protein 10 (Gbp10), mRNA [NM_001039646]
A_52_P440709	11.7139	11.0651	-1.568	0.00309347	0.14199	A_52_P440709	NM_023868	20191	Ryr2	ryanodine receptor 2, cardiac	Mus musculus ryanodine receptor 2, cardiac (Ryr2), mRNA [NM_023868]
A_55_P2116924	14.4515	13.8036	-1.567	0.000382231	0.0841024	A_55_P2116924	NM_001037999	13167	Dbi	diazepam binding inhibitor	Mus musculus diazepam binding inhibitor (Dbi), transcript variant 1, mRNA [NM_001037999]
A_55_P2163493	8.65287	8.00569	-1.566	0.00204276	0.131325	A_55_P2163493	NM_009374	21818	Tgm3	transglutaminase 3, E polypeptide	Mus musculus transglutaminase 3, E polypeptide (Tgm3), mRNA [NM_009374]
A_51_P509961	5.61113	4.96365	-1.566	0.00664437	0.188107	A_51_P509961	NM_001033227	109342	Slc5a10	solute carrier family 5 (sodium/glucose cotransporter), member 10	Mus musculus solute carrier family 5 (sodium/glucose cotransporter), member 10 (Slc5a10), mRNA [NM_001033227]
A_55_P2010298	5.6994	5.05493	-1.563	0.00899392	0.20949	A_55_P2010298	NM_009246	20703	Serpina1d	serine (or cysteine) peptidase inhibitor, clade A, member 1D	Mus musculus serine (or cysteine) peptidase inhibitor, clade A, member 1D (Serpina1d), mRNA [NM_009246]
A_66_P131604	10.4521	9.80993	-1.561	0.00618852	0.181149	A_66_P131604	NM_001256033	73945	Otud4	OTU domain containing 4	Mus musculus OTU domain containing 4 (Otud4), transcript variant 1, mRNA [NM_001256033]
A_55_P1980556	9.19109	8.54912	-1.56	0.00103485	0.104256	A_55_P1980556	AK139732	100043251	Gm4316	predicted gene 4316	Mus musculus 2 cells egg cDNA, RIKEN full-length enriched library, clone:B020013P16 product:unclassifiable, full insert sequence. [AK139732]
A_51_P175424	10.9549	10.3138	-1.56	0.00828798	0.202741	A_51_P175424	NM_011797	23831	Car14	carbonic anhydrase 14	Mus musculus carbonic anhydrase 14 (Car14), mRNA [NM_011797]
A_55_P2112403	6.25689	5.61667	-1.559	0.00146935	0.118322	A_55_P2112403	NM_146866	258866	Olfr1008	olfactory receptor 1008	Mus musculus olfactory receptor 1008 (Olfr1008), mRNA [NM_146866]
A_30_P01021153	8.3151	7.67547	-1.558	0.00853182	0.206127	A_30_P01021153	chr4:3149375-3169700_R				lincRNA:chr4:3149375-3169700 reverse strand
A_55_P1982727	11.0898	10.4513	-1.557	0.00168174	0.123314	A_55_P1982727	NM_019874	56323	Dnajb5	DnaJ (Hsp40) homolog, subfamily B, member 5	Mus musculus DnaJ (Hsp40) homolog, subfamily B, member 5 (Dnajb5), mRNA [NM_019874]
A_55_P2012974	13.3158	12.6774	-1.557	0.00206761	0.13135	A_55_P2012974	NM_023281	66945	Sdha	succinate dehydrogenase complex, subunit A, flavoprotein (Fp)	Mus musculus succinate dehydrogenase complex, subunit A, flavoprotein (Fp) (Sdha), mRNA [NM_023281]
A_66_P121636	10.4759	9.83776	-1.556	0.00141901	0.116656	A_66_P121636	NM_198649	319713	Ablim3	actin binding LIM protein family, member 3	Mus musculus actin binding LIM protein family, member 3 (Ablim3), transcript variant 1, mRNA [NM_198649]
A_51_P468329	10.719	10.0817	-1.555	0.0012762	0.110665	A_51_P468329	NM_011187	19177	Psmb7	proteasome (prosome, macropain) subunit, beta type 7	Mus musculus proteasome (prosome, macropain) subunit, beta type 7 (Psmb7), mRNA [NM_011187]
A_30_P01018506	6.76659	6.13016	-1.554	0.00150132	0.118689	A_30_P01018506	chr9:113648970-113715170_R				lincRNA:chr9:113648970-113715170 reverse strand
A_51_P483617	8.3826	7.74732	-1.553	0.0019953	0.131325	A_51_P483617	NM_029554	76261	0610040J01Rik	RIKEN cDNA 0610040J01 gene	Mus musculus RIKEN cDNA 0610040J01 gene (0610040J01Rik), mRNA [NM_029554]
A_55_P2144586	6.65111	6.01704	-1.552	0.000896854	0.104256	A_55_P2144586	ENSMUST00000110374	99138	Stard7	START domain containing 7	START domain containing 7 [Source:MGI Symbol;Acc:MGI:2139090] [ENSMUST00000110374]
A_51_P221651	11.8885	11.2543	-1.552	0.00243092	0.135504	A_51_P221651	NM_023341	67426	Adck3	aarF domain containing kinase 3	Mus musculus aarF domain containing kinase 3 (Adck3), transcript variant 1, mRNA [NM_023341]
A_30_P01029720	12.2964	11.6647	-1.549	0.00214091	0.132754	A_30_P01029720	NEAT1				lincRNA:chr19:5842306-5845476 reverse strand
A_55_P2051094	8.59223	7.9615	-1.548	0.000531579	0.0916937	A_55_P2051094	NM_011281	19885	Rorc	RAR-related orphan receptor gamma	Mus musculus RAR-related orphan receptor gamma (Rorc), mRNA [NM_011281]
A_55_P2100222	10.352	9.7215	-1.548	0.00717168	0.192823	A_55_P2100222	XM_001480563	100043416	Gm4425	predicted gene 4425	PREDICTED: Mus musculus predicted gene 4425, transcript variant 1 (Gm4425), mRNA [XM_001480563]
A_51_P418259	7.90246	7.27263	-1.547	0.00931475	0.211817	A_51_P418259	NM_025835	66904	Pccb	propionyl Coenzyme A carboxylase, beta polypeptide	Mus musculus propionyl Coenzyme A carboxylase, beta polypeptide (Pccb), mRNA [NM_025835]
A_55_P2000683	13.1782	12.5493	-1.546	0.00213466	0.132647	A_55_P2000683	NM_011868	23986	Eci2	enoyl-Coenzyme A delta isomerase 2	Mus musculus enoyl-Coenzyme A delta isomerase 2 (Eci2), transcript variant 2, mRNA [NM_011868]
A_55_P2091473	14.2074	13.5791	-1.546	0.00274078	0.139248	A_55_P2091473	NM_009760	12176	Bnip3	BCL2/adenovirus E1B interacting protein 3	Mus musculus BCL2/adenovirus E1B interacting protein 3 (Bnip3), mRNA [NM_009760]
A_51_P207940	7.95739	7.33085	-1.544	0.000768526	0.0966912	A_51_P207940	NM_178789	320709	Tmem117	transmembrane protein 117	Mus musculus transmembrane protein 117 (Tmem117), mRNA [NM_178789]
A_51_P484753	13.2446	12.6188	-1.543	0.00237704	0.134939	A_51_P484753	NM_026432	67887	Tmem66	transmembrane protein 66	Mus musculus transmembrane protein 66 (Tmem66), mRNA [NM_026432]
A_51_P168395	7.72939	7.1056	-1.541	0.00137009	0.114814	A_51_P168395	NM_030188	78802	Ttc30a1	tetratricopeptide repeat domain 30A1	Mus musculus tetratricopeptide repeat domain 30A1 (Ttc30a1), mRNA [NM_030188]
A_51_P254471	7.38238	6.75815	-1.541	0.00286715	0.139864	A_51_P254471	NM_007465	11797	Birc2	baculoviral IAP repeat-containing 2	Mus musculus baculoviral IAP repeat-containing 2 (Birc2), mRNA [NM_007465]
A_51_P397375	9.99245	9.36924	-1.54	0.000948834	0.104256	A_51_P397375	NM_144896	229487	Pet112	PET112 homolog (S. cerevisiae)	Mus musculus PET112 homolog (S. cerevisiae) (Pet112), mRNA [NM_144896]
A_55_P2165534	5.23377	4.61097	-1.54	0.00431072	0.160352	A_55_P2165534	NM_001143956	240879	Mettl11b	methyltransferase like 11B	Mus musculus methyltransferase like 11B (Mettl11b), mRNA [NM_001143956]
A_55_P1975682	6.39756	5.77433	-1.54	0.00832261	0.203014	A_55_P1975682	NM_001085348	100040016	Rhox2e	reproductive homeobox 2E	Mus musculus reproductive homeobox 2E (Rhox2e), mRNA [NM_001085348]
A_55_P1974681	9.50262	8.88092	-1.539	0.000734639	0.0962553	A_55_P1974681	NM_028142	72181	Nsun4	NOL1/NOP2/Sun domain family, member 4	Mus musculus NOL1/NOP2/Sun domain family, member 4 (Nsun4), mRNA [NM_028142]
A_30_P01022754	5.50526	4.88296	-1.539	0.00361998	0.154401	A_30_P01022754	chr19:4994325-4994537_R				lincRNA:chr19:4994325-4994537 reverse strand
A_55_P2120545	7.93164	7.31058	-1.538	0.000573405	0.0949651	A_55_P2120545	NM_199306	230796	Wdtc1	WD and tetratricopeptide repeats 1	Mus musculus WD and tetratricopeptide repeats 1 (Wdtc1), mRNA [NM_199306]
A_52_P14456	7.78536	7.16474	-1.538	0.00527156	0.169657	A_52_P14456	NM_026886	68955	Srrm4	serine/arginine repetitive matrix 4	Mus musculus serine/arginine repetitive matrix 4 (Srrm4), mRNA [NM_026886]
A_52_P92557	7.16933	6.54965	-1.537	0.000274902	0.0823582	A_52_P92557	NM_001001984	225876	Kdm2a	lysine (K)-specific demethylase 2A	Mus musculus lysine (K)-specific demethylase 2A (Kdm2a), mRNA [NM_001001984]
A_65_P18167	8.05381	7.43356	-1.537	0.000364065	0.0841024	A_65_P18167	NM_001081196	68693	Hnrnpul2	heterogeneous nuclear ribonucleoprotein U-like 2	Mus musculus heterogeneous nuclear ribonucleoprotein U-like 2 (Hnrnpul2), mRNA [NM_001081196]
A_51_P185175	9.75171	9.13297	-1.536	0.00377745	0.155172	A_51_P185175	NM_010219	14228	Fkbp4	FK506 binding protein 4	Mus musculus FK506 binding protein 4 (Fkbp4), mRNA [NM_010219]
A_51_P480136	4.99986	4.38026	-1.536	0.00467002	0.163384	A_51_P480136	NM_021541	12958	Cryba2	crystallin, beta A2	Mus musculus crystallin, beta A2 (Cryba2), mRNA [NM_021541]
A_55_P2084177	6.5425	5.92429	-1.535	0.000395708	0.0841024	A_55_P2084177	NM_001081667	245683	Klhl34	kelch-like 34	Mus musculus kelch-like 34 (Klhl34), mRNA [NM_001081667]
A_66_P132832	10.0764	9.45772	-1.535	0.00163103	0.121109	A_66_P132832	NM_001033208	102371	Myzap	myocardial zonula adherens protein	Mus musculus myocardial zonula adherens protein (Myzap), mRNA [NM_001033208]
A_55_P2008417	6.72923	6.1113	-1.535	0.00206543	0.13135	A_55_P2008417	NM_029797	76915	Mnd1	meiotic nuclear divisions 1 homolog (S. cerevisiae)	Mus musculus meiotic nuclear divisions 1 homolog (S. cerevisiae) (Mnd1), mRNA [NM_029797]
A_52_P74524	7.3224	6.70732	-1.532	0.00491898	0.166983	A_52_P74524	XR_035387	76377	Gm9734	predicted gene 9734	PREDICTED: Mus musculus predicted gene 9734 (Gm9734), misc_RNA [XR_035387]
A_51_P442097	10.7538	10.1395	-1.531	0.00324616	0.144893	A_51_P442097	NM_027868	71699	Slc41a3	solute carrier family 41, member 3	Mus musculus solute carrier family 41, member 3 (Slc41a3), transcript variant 1, mRNA [NM_027868]
A_51_P163252	7.36568	6.75254	-1.53	0.00246961	0.135778	A_51_P163252	NM_013928	30953	Schip1	schwannomin interacting protein 1	Mus musculus schwannomin interacting protein 1 (Schip1), transcript variant 4, mRNA [NM_013928]
A_55_P2032643	6.23879	5.6256	-1.53	0.00784693	0.197724	A_55_P2032643	NM_001099299	230959	Ajap1	adherens junction associated protein 1	Mus musculus adherens junction associated protein 1 (Ajap1), mRNA [NM_001099299]
A_55_P1958434	14.5216	13.9093	-1.529	0.00118746	0.109868	A_55_P1958434	NM_010324	14718	Got1	glutamate oxaloacetate transaminase 1, soluble	Mus musculus glutamate oxaloacetate transaminase 1, soluble (Got1), mRNA [NM_010324]
A_55_P2003688	12.9914	12.3786	-1.529	0.00354141	0.152525	A_55_P2003688	NM_144801	70209	Tmem143	transmembrane protein 143	Mus musculus transmembrane protein 143 (Tmem143), mRNA [NM_144801]
A_55_P2091616	11.5646	10.952	-1.529	0.00736768	0.194393	A_55_P2091616	NM_172946	268481	Krt222	keratin 222	Mus musculus keratin 222 (Krt222), mRNA [NM_172946]
A_55_P2019054	12.7964	12.1837	-1.529	0.00819473	0.201591	A_55_P2019054	NM_133904	100705	Acacb	acetyl-Coenzyme A carboxylase beta	Mus musculus acetyl-Coenzyme A carboxylase beta (Acacb), mRNA [NM_133904]
A_52_P36218	7.37686	6.76648	-1.527	0.00527335	0.169657	A_52_P36218	NM_001081132	326622	Upf2	UPF2 regulator of nonsense transcripts homolog (yeast)	Mus musculus UPF2 regulator of nonsense transcripts homolog (yeast) (Upf2), mRNA [NM_001081132]
A_55_P2124346	13.4092	12.8002	-1.525	0.00094503	0.104256	A_55_P2124346	NM_054102	117198	Ivns1abp	influenza virus NS1A binding protein	Mus musculus influenza virus NS1A binding protein (Ivns1abp), transcript variant 2, mRNA [NM_054102]
A_51_P466288	10.5635	9.95488	-1.525	0.00121126	0.11033	A_51_P466288	NM_172673	228564	Frmd5	FERM domain containing 5	Mus musculus FERM domain containing 5 (Frmd5), mRNA [NM_172673]
A_51_P295442	10.6879	10.0821	-1.522	0.00133604	0.113583	A_51_P295442	NM_021605	59125	Nek7	NIMA (never in mitosis gene a)-related expressed kinase 7	Mus musculus NIMA (never in mitosis gene a)-related expressed kinase 7 (Nek7), mRNA [NM_021605]
A_52_P642453	10.3595	9.75399	-1.522	0.00473031	0.164202	A_52_P642453	NM_199152	380698	Obscn	obscurin, cytoskeletal calmodulin and titin-interacting RhoGEF	Mus musculus obscurin, cytoskeletal calmodulin and titin-interacting RhoGEF (Obscn), transcript variant 2, mRNA [NM_199152]
A_52_P639402	11.2401	10.6359	-1.52	0.00149269	0.118689	A_52_P639402	NM_010608	16527	Kcnk3	potassium channel, subfamily K, member 3	Mus musculus potassium channel, subfamily K, member 3 (Kcnk3), mRNA [NM_010608]
A_55_P2173927	7.77054	7.16677	-1.52	0.00274597	0.139248	A_55_P2173927	NM_010568	16337	Insr	insulin receptor	Mus musculus insulin receptor (Insr), mRNA [NM_010568]
A_51_P383755	6.02089	5.41774	-1.519	0.000667291	0.0954714	A_51_P383755	ENSMUST00000032900				RIKEN cDNA 1110006G14 gene [Source:MGI Symbol;Acc:MGI:1915719] [ENSMUST00000032900]
A_30_P01022813	8.0282	7.42551	-1.519	0.00386657	0.155882	A_30_P01022813	chr10:39666719-39679959_R				lincRNA:chr10:39666719-39679959 reverse strand
A_30_P01025097	6.03235	5.43066	-1.517	0.0017887	0.127336	A_30_P01025097	chr1:72983462-72987115_F				lincRNA:chr1:72983462-72987115 forward strand
A_55_P2096917	9.07403	8.47307	-1.517	0.00284835	0.139864	A_55_P2096917	NM_001005423	381269	Mreg	melanoregulin	Mus musculus melanoregulin (Mreg), mRNA [NM_001005423]
A_52_P194680	8.27672	7.67522	-1.517	0.00333644	0.14798	A_52_P194680	ENSMUST00000106157	360216	Zranb1	zinc finger, RAN-binding domain containing 1	zinc finger, RAN-binding domain containing 1 [Source:MGI Symbol;Acc:MGI:106441] [ENSMUST00000106157]
A_30_P01029989	7.64992	7.04839	-1.517	0.00613477	0.181149	A_30_P01029989	chr17:87483814-87493039_F				lincRNA:chr17:87483814-87493039 forward strand
A_52_P376106	8.8935	8.29358	-1.516	0.000756451	0.0965444	A_52_P376106	NM_178651	109108	Slc30a9	solute carrier family 30 (zinc transporter), member 9	Mus musculus solute carrier family 30 (zinc transporter), member 9 (Slc30a9), mRNA [NM_178651]
A_55_P2025712	12.2025	11.6019	-1.516	0.00192394	0.129722	A_55_P2025712	NM_029673	76614	Immt	inner membrane protein, mitochondrial	Mus musculus inner membrane protein, mitochondrial (Immt), transcript variant 1, mRNA [NM_029673]
A_52_P799815	7.2217	6.62156	-1.516	0.00936689	0.212338	A_52_P799815	NM_001025606	380863	Tmem171	transmembrane protein 171	Mus musculus transmembrane protein 171 (Tmem171), mRNA [NM_001025606]
A_51_P427828	10.0307	9.43277	-1.514	0.00374849	0.154882	A_51_P427828	AK009836	69642	Mlip	muscular LMNA-interacting protein	Mus musculus adult male tongue cDNA, RIKEN full-length enriched library, clone:2310046A06 product:hypothetical protein, full insert sequence. [AK009836]
A_51_P101460	12.8605	12.2635	-1.513	0.00262184	0.138189	A_51_P101460	NM_023842	109620	Dsp	desmoplakin	Mus musculus desmoplakin (Dsp), mRNA [NM_023842]
A_55_P1955998	12.116	11.5184	-1.513	0.0053207	0.170553	A_55_P1955998	NM_001004142	195046	Nlrp1a	NLR family, pyrin domain containing 1A	Mus musculus NLR family, pyrin domain containing 1A (Nlrp1a), mRNA [NM_001004142]
A_55_P2102936	9.46275	8.86735	-1.511	0.0011463	0.1079	A_55_P2102936	NM_001033225	108767	Pnrc1	proline-rich nuclear receptor coactivator 1	Mus musculus proline-rich nuclear receptor coactivator 1 (Pnrc1), mRNA [NM_001033225]
A_55_P1959903	6.2368	5.64124	-1.511	0.00264359	0.138458	A_55_P1959903	NM_008635	17761	Map7	microtubule-associated protein 7	Mus musculus microtubule-associated protein 7 (Map7), transcript variant 1, mRNA [NM_008635]
A_30_P01029168	10.044	9.44878	-1.511	0.00701261	0.191817	A_30_P01029168	chr13:94200051-94200598_R				lincRNA:chr13:94200051-94200598 reverse strand
A_51_P413111	10.4727	9.87674	-1.511	0.00889362	0.208654	A_51_P413111	ENSMUST00000029355	242083	Ppm1l	protein phosphatase 1 (formerly 2C)-like	protein phosphatase 1 (formerly 2C)-like [Source:MGI Symbol;Acc:MGI:2139740] [ENSMUST00000029355]
A_51_P222283	12.7338	12.1393	-1.51	0.00318546	0.143517	A_51_P222283	NM_019966	56690	Mlycd	malonyl-CoA decarboxylase	Mus musculus malonyl-CoA decarboxylase (Mlycd), mRNA [NM_019966]
A_52_P168097	12.0423	11.4474	-1.51	0.00706965	0.192539	A_52_P168097	NM_009722	11938	Atp2a2	ATPase, Ca++ transporting, cardiac muscle, slow twitch 2	Mus musculus ATPase, Ca++ transporting, cardiac muscle, slow twitch 2 (Atp2a2), transcript variant 2, mRNA [NM_009722]
A_51_P484254	9.25001	8.65657	-1.509	0.00288599	0.140375	A_51_P484254	NM_144844	110821	Pcca	propionyl-Coenzyme A carboxylase, alpha polypeptide	Mus musculus propionyl-Coenzyme A carboxylase, alpha polypeptide (Pcca), mRNA [NM_144844]
A_55_P1955931	10.9217	10.3291	-1.508	0.00159466	0.120978	A_55_P1955931	NM_001007570	73095	Slc25a42	solute carrier family 25, member 42	Mus musculus solute carrier family 25, member 42 (Slc25a42), mRNA [NM_001007570]
A_30_P01030918	5.88721	5.29542	-1.507	0.000754956	0.0965444	A_30_P01030918	chr12:74883691-74893323_R				lincRNA:chr12:74883691-74893323 reverse strand
A_30_P01027140	7.08244	6.49078	-1.507	0.00182744	0.12777	A_30_P01027140	chr17:13806767-13824342_R				lincRNA:chr17:13806767-13824342 reverse strand
A_30_P01031878	8.74507	8.15371	-1.507	0.00993622	0.216999	A_30_P01031878	chr3:87575891-87576343_F				lincRNA:chr3:87575891-87576343 forward strand
A_55_P1994229	15.5383	14.9489	-1.505	0.00700108	0.191777	A_55_P1994229	NM_010473	15464	Hrc	histidine rich calcium binding protein	Mus musculus histidine rich calcium binding protein (Hrc), mRNA [NM_010473]
A_51_P150802	9.41675	8.82652	-1.505	0.00992174	0.216999	A_51_P150802	NM_008622	17527	Mpv17	MpV17 mitochondrial inner membrane protein	Mus musculus MpV17 mitochondrial inner membrane protein (Mpv17), mRNA [NM_008622]
A_55_P2046338	10.9449	10.3563	-1.504	0.00299982	0.141935	A_55_P2046338	NM_001168514	26416	Mapk14	mitogen-activated protein kinase 14	Mus musculus mitogen-activated protein kinase 14 (Mapk14), transcript variant 4, mRNA [NM_001168514]
A_51_P432511	8.77256	8.18332	-1.504	0.003217	0.144053	A_51_P432511	NM_145743	215951	Lace1	lactation elevated 1	Mus musculus lactation elevated 1 (Lace1), mRNA [NM_145743]
A_55_P1961913	13.5634	12.9779	-1.501	0.00349365	0.151581	A_55_P1961913	NM_011224	19309	Pygm	muscle glycogen phosphorylase	Mus musculus muscle glycogen phosphorylase (Pygm), mRNA [NM_011224]
A_51_P380401	8.85561	8.26999	-1.501	0.00376233	0.154985	A_51_P380401	NM_024248	71941	Cars2	cysteinyl-tRNA synthetase 2 (mitochondrial)(putative)	Mus musculus cysteinyl-tRNA synthetase 2 (mitochondrial)(putative) (Cars2), mRNA [NM_024248]
