# Supplementary material for: Crucial Role of Mammalian Glutaredoxin 3 in Cardiac Energy Metabolism in Diet-induced Obese Mice Revealed by Transcriptome Analysis
Source: Int J Biol Sci. 2021 Jul 13;17(11):2871–83. doi: 10.7150/ijbs.60263 (PMC8326124; doi:10.7150/ijbs.60263)
Supplement: Supplementary file 4 — Supplementary table 3. [file ijbsv17p2871s4.xlsx]

## Sheet: Sheet1
Table S3 Up-regulated GO of DEGs
GOBPID	Pvalue	OddsRatio	ExpCount	Count	Size	Term	Gene
GO:0019222	0.000165163	1.5257	94.3686	125	4650	regulation of metabolic process	Apoe,Bgn,Bmp1,Gdf1,Gna13,Tnfrsf11b,Tgfb2,Tgfb3,Timp2,Ccl19,Rgs19,Etv5,Ndrg4,Hist1h2ag,Aebp1,Egr1,Fzd1,Gfra2,Hmgb1,Nr4a1,Hsph1,Lum,Maf,Meox1,Sfrp2,Tnc,Trf,Ngef,Bmper,Il33,1500015O10Rik,Fstl3,Ankrd1,Rbms3,Arid5a,Lrrc32,Btk,Serping1,Itih4,Nab2,Prkcb,Prrx2,Carhsp1,Nupr1,Serpinb1a,Pi16,Zfp692,Sirt7,Zfp697,Cd44,Fgfr1,Igfbp4,Slit3,Hist1h1e,Ecm1,Egfr,Fbn1,Ctgf,S1pr2,Ptpn6,Hexb,Kcnma1,Lrp1,Pabpc1,Sorl1,Vi…
GO:0044699	0.000299824	1.69569	72.8726	96	4276	single-organism process	Casp14,Vcan,Fmod,Gda,Ugdh,Arhgap4,Pqlc3,Hist1h2ag,Aldh3a1,Capg,Cobl,Cyp17a1,Enah,Hmgb1,Maf,Pcsk5,Dpysl3,Vkorc1,Mfap5,Nt5c,Pdlim3,Tro,Dpt,Pi16,1500015O10Rik,Actn1,Arid5a,Nav1,Cd300ld,Tmem119,Lgi4,Ism1,Olfml2b,Serping1,Cnn1,Comp,Csrp2,Cyb561,Dnase2a,Akr1b8,B4galnt1,Loxl1,Lum,Meox1,Mgp,Map1a,Map6,Rbp1,Sod3,Tuba1a,Plod2,Bin1,Knstrn,Pdlim7,2610002J02Rik,Anln,Bdh2,Galk2,Sh3bgrl3,Tubg2,Qsox1,Adamts2,B3g…
GO:0051234	0.00144631	1.46832	69.8328	93	3441	establishment of localization	Apoe,Kif1a,Fxyd5,Panx1,Rgs19,Slc16a3,BC022687,Rab7l1,Tmem184c,Rab8b,Dnm1,Fzd1,Gas6,Kcnma1,Lrp1,Prkcb,Pla2g4a,Rab34,Sfrp2,Slc2a1,Megf10,Hvcn1,Il33,Lrrc32,Cyb561,Enah,Gabra3,Laptm5,Mrc2,Map6,Nme1,Rbp1,Scn1b,Slc1a5,Sorl1,Trf,Bin1,Mcoln2,Slc39a11,Snx20,Sfxn3,Rab15,Kdelr3,Cygb,Slc41a2,Coro1a,Fgfr1,Ptpn6,Bcr,Aif1,Col1a1,Hsph1,Lgals3,Anxa1,Ncam1,Rac2,Tgfb3,Jsrp1,Ubash3b,Nckap1l,Ndrg4,Gpr68,Myo1g,Btk,Cts…
GO:0007154	0.0023497	1.46637	65.9189	87	3527	cell communication	Adcy7,Bgn,Btk,Fjx1,Gnao1,Igfbp6,Rps6ka1,Cxcl12,Slit3,Wisp2,Ppap2c,Bok,Panx1,Rgs19,Fzd2,Pilra,Ccdc68,Brsk1,Entpd2,Cd48,Egr1,Fzd1,Gfra2,Gna13,Lrp1,Slc2a1,Thy1,Vim,Ngef,Gng13,Fstl3,Dclk1,Gabra3,Gng8,S1pr2,Nr4a1,Itgax,Pde1a,Rac2,Rab34,Sparc,Rassf5,Rgs10,Diras2,Hmha1,Garnl3,Itga9,Rab15,Bcr,Rab7l1,Srgap3,Arhgef40,Dact3,Coro1a,Figf,Hsph1,Krt18,Nrtn,Il33,Aif1,Fbn1,Kcnma1,Lgals3,Anxa1,Scn1b,Sorl1,Sdc1,Tnc…
GO:0044700	0.00411887	1.43594	64.4473	84	3452	single organism signaling	Adcy7,Bgn,Btk,Fjx1,Gnao1,Igfbp6,Rps6ka1,Cxcl12,Slit3,Wisp2,Ppap2c,Bok,Panx1,Rgs19,Fzd2,Pilra,Ccdc68,Brsk1,Entpd2,Cd48,Egr1,Fzd1,Gfra2,Gna13,Lrp1,Thy1,Vim,Ngef,Gng13,Fstl3,Dclk1,Gabra3,Gng8,S1pr2,Nr4a1,Itgax,Pde1a,Rac2,Rab34,Sparc,Rassf5,Rgs10,Diras2,Hmha1,Garnl3,Itga9,Rab15,Bcr,Rab7l1,Srgap3,Arhgef40,Dact3,Coro1a,Figf,Hsph1,Krt18,Nrtn,Il33,Aif1,Fbn1,Kcnma1,Lgals3,Anxa1,Scn1b,Sorl1,Sdc1,Tnc,Nupr1,…
GO:0065008	6.11113e-06	1.82126	51.1214	82	2519	regulation of biological quality	Apoe,Hk1,Entpd2,Cd44,Fn1,Gna13,Kcnma1,Pcsk5,Prkcb,Ptgs2,Tgfb2,Trf,Aldh1a3,Serping1,Capg,Dio2,Nppb,Rbp1,Sh3bgrl3,Sfxn3,Qsox1,Kdelr3,Coro1a,Fgfr1,B4galnt1,Gpx1,Ptpn6,Hexb,Map1a,Acta2,Col14a1,Dnase2a,Fbn1,Ctgf,G6pdx,Gas6,S1pr2,Anxa1,Nme1,Scn1b,Sorl1,Tpm1,Vkorc1,Nox4,Carhsp1,Gprc5b,Bdh2,Jsrp1,Ubash3b,Etv5,Nckap1l,Bcr,Rassf2,Gpr68,Islr2,Isg15,Actb,Btk,Col1a2,Ctsk,Cyp17a1,Egfr,Egr1,Fbln1,Anpep,Myoc,Tnf…
GO:1902578	0.00308535	1.4524	59.8277	80	2948	single-organism localization	Apoe,Kif1a,Fxyd5,Panx1,Rgs19,Slc16a3,Rab7l1,Rab8b,Fzd1,Gas6,Kcnma1,Prkcb,Pla2g4a,Sfrp2,Slc2a1,Megf10,Hvcn1,Il33,Lrrc32,Gabra3,Scn1b,Slc1a5,Sorl1,Trf,Mcoln2,Slc39a11,Sfxn3,Kdelr3,Cygb,Slc41a2,Coro1a,Fgfr1,Ptpn6,Rab34,Bcr,Aif1,Anxa1,Lrp1,Ncam1,Nme1,Rac2,Tgfb3,Jsrp1,Ubash3b,Etv5,Nckap1l,Ndrg4,Gpr68,Myo1g,Btk,Ctsk,Dnm1,Egfr,Fbln1,Ctgf,Fn1,G6pdx,Gnai2,Gnao1,Hk1,Itgax,Krt18,Anpep,Lgals3,Nppb,Ptgs2,Ptn,…
GO:0050789	0.0034143	1.51035	58.7894	77	3479	regulation of biological process	Igfbp6,Fxyd5,Wisp2,Hcst,Ppap2c,Pilra,Ccdc68,Brsk1,Entpd2,Cd48,Cobl,Dclk1,Ly86,Ncam1,Tro,Dpt,Gng13,Ndnf,Myh7,Cd300ld,Tmem119,Ism1,Capg,Gabra3,Gng8,Itgax,Mgp,Pde1a,Rab34,Scn1b,Diras2,Hmha1,Hvcn1,Garnl3,Itga9,Rab15,Rab7l1,Rab8b,Gpr68,Arhgef40,Htra4,Dact3,Krt18,Nrtn,Aldh1a3,Col14a1,Rbp1,Sdc1,Tkt,Vkorc1,Panx1,Wdfy1,Cd248,Jsrp1,Myo1g,Islr2,Dok2,Aldh3a1,Col5a2,Col1a2,Comp,Dnm1,Gda,Hk1,Anpep,Map1a,Nppb,L…
GO:0048869	6.33972e-08	2.16062	40.6358	75	2094	cellular developmental process	Bmp1,Gdf1,Rgs19,Etv5,Figf,Ctgf,Fzd1,Hmgb1,Nr4a1,Sdc1,Timp2,Trf,Fzd2,Gprc5b,Pi16,Il33,Cspg4,Arid5a,Tmem119,Lgi4,Casp14,Csrp2,Anpep,Lgals3,Mgp,Nme1,Bin1,Pdlim7,Bmper,Nav1,Rab7l1,Fgfr1,Gas6,Nab2,Ncam1,Anln,Btk,Cd44,Col14a1,Col3a1,Dnase2a,Egr1,G6pdx,Gpx1,Kcnma1,Maf,Ptgs2,Rbp1,Sorl1,Tnc,Dfna5,Nupr1,Megf10,Ubash3b,Nckap1l,Ankrd1,Card11,Rassf2,Gpr68,Sulf1,Isg15,Col5a2,Col6a1,Vcan,Eef1a1,S1pr2,Lrp1,Mrc2,…
GO:0036211	0.0015408	1.51724	53.09	74	2616	protein modification process	Bgn,Bmp1,Btk,Gdf1,Tnfrsf11b,Prkcb,Tgfb2,Tgfb3,Ccl19,Ndrg4,Dclk1,Egfr,Gfra2,Ptpn6,Hmgb1,Hsph1,Sfrp2,Timp2,Trf,Ndnf,Zdhhc2,Arid5a,Isg15,Fgfr1,Ptpn18,Bcr,B3gnt8,Igfbp4,Hist1h1e,Cd44,Fzd1,S1pr2,Gpx1,Sorl1,Nox4,Rassf5,Nupr1,Gprc5b,Ubash3b,Cspg4,Ppm1e,Aif1,Apoe,Cdkn2b,Col3a1,Crlf1,Vcan,Egr1,Fbln1,Ctgf,Fn1,G6pdx,Gas6,Gnai2,Hk1,Anxa1,Myoc,Rps6ka1,Sphk1,Thbs4,Thy1,Hcst,Vkorc1,Dbndd2,Lepre1,Fndc1,Bmper,Nck…
GO:0007166	3.27253e-08	2.24897	35.2512	69	1737	cell surface receptor signaling pathway	Bgn,Bmp1,Btk,Gdf1,Gnai2,Igfbp6,Cxcl12,Sfrp2,Slit3,Tgfb2,Tgfb3,Ccl19,Bok,Rgs19,Fzd2,Pilra,Cd44,Ecm1,Egfr,Egr1,Ctgf,Fzd1,Lrp1,Ly86,Myoc,Ncam1,Thy1,Trf,Vim,Ngef,Bmper,Fstl3,Sulf1,Itgax,Itga9,Dact3,Coro1a,Fgfr1,Figf,Gas6,Gfra2,Ptpn6,Igfbp4,Krt18,Nrtn,Prrx2,Il33,Fbn1,S1pr2,Lgals3,Prkcb,Sdc1,Gprc5b,Cspg4,Rassf2,Myo1g,Dok2,Cdkn2b,Col3a1,Col1a1,Col1a2,Gpx1,Anxa1,Sphk1,Bicc1,Nckap1l,Bcr,Cilp,Ndrg4
GO:0010033	1.62053e-07	2.14407	36.7327	69	1810	response to organic substance	Bgn,Bmp1,Gdf1,Tnfrsf11b,Cxcl12,Tgfb2,Tgfb3,Timp2,Ccl19,Rgs19,Paqr6,Coro1a,Col3a1,Col5a2,Col6a1,Col1a1,Col1a2,Ecm1,Egfr,Egr1,Ctgf,Fzd1,Gas6,Nr4a1,Ly86,Prkcb,Sfrp2,Sparc,Rpl3,Bmper,Fstl3,Col16a1,Ankrd1,Sulf1,Serpina3i,Thbs4,Fgfr1,Krt18,Ephx1,Fbn1,Gng8,Hmgb1,Anxa1,Rbp1,Panx1,Bcr,Gpr68,Adcy7,Aldh3a1,Btk,Entpd2,Cd44,Cdkn2b,Eef1a1,Figf,Fn1,G6pdx,Gnao1,Gpx1,Kcnma1,Ncam1,Pla2g4a,Ptgs2,Slit3,Sphk1,Vkorc1,…
GO:0051674	9.18054e-19	4.09686	20.5176	68	1011	localization of cell	Sdc1,Ccl19,Arhgap4,Srgap3,Ctgf,Anxa1,Cxcl12,Sfrp2,Trf,Cspg4,Dclk1,Gas6,Il33,Itga9,Bcr,Igsf8,Coro1a,Col3a1,Ecm1,Egfr,Gna13,Gpx1,Hexb,Lrp1,Mpp1,Rac2,Cd248,Nckap1l,Gpsm3,Nav1,Ndrg4,Myo1g,Aif1,Apoe,Arhgdib,Cd44,Col1a1,Vcan,Egr1,Fbln1,Fgfr1,Figf,Fn1,Hmgb1,Nr4a1,Lgals3,Myoc,Nrtn,Lcp1,Ptgs2,Ptn,Sorl1,Sparc,Sphk1,Tgfb2,Thbs4,Thy1,Tpm1,Dpysl3,Vim,Nox4,Ndnf,Anln,Rasgef1a,Bmper,Sh3bgrl3,Cygb,Sulf1
GO:0032502	5.63622e-05	1.81881	40.6861	65	2311	developmental process	Bmp1,Vcan,Gdf1,Ndrg4,Hmgb1,Maf,Sdc1,Timp2,Trf,Dpysl3,Gprc5b,Pi16,Il33,1500015O10Rik,Arid5a,Tmem119,Lgi4,Casp14,Csrp2,Dnase2a,Nme1,Sorl1,Bin1,Pdlim7,Megf10,Bicc1,Nav1,Rab7l1,Cdkn2b,Gas6,Ncam1,Anln,Btk,Col14a1,Egr1,G6pdx,Gfra2,Gng8,Kcnma1,Nrtn,Rbp1,Vkorc1,Mfap5,Pdlim3,Dfna5,Nupr1,Ubash3b,Prg4,Nckap1l,Card11,Rassf2,Adamts2,Gpr68,Isg15,Arhgdib,Col6a1,Eef1a1,Gnao1,S1pr2,Mrc2,Pla2g4a,Lepre1,Bdh2,Fstl3,…
GO:0010604	0.00101011	1.58421	44.546	65	2195	positive regulation of macromolecule metabolic process	Bmp1,Gdf1,Tnfrsf11b,Tgfb2,Ccl19,Ndrg4,Egr1,Gfra2,Hmgb1,Nr4a1,Hsph1,Lum,Maf,Meox1,Sfrp2,Tgfb3,Tnc,Trf,Il33,Etv5,Rbms3,Arid5a,Lrrc32,Cd44,Fgfr1,Igfbp4,Fzd1,S1pr2,Hexb,Pabpc1,Prkcb,Vim,Nox4,Rassf5,Nupr1,Gprc5b,Card11,Cspg4,Aif1,Apoe,Col1a1,Crlf1,Egfr,Fbln1,Ctgf,Fn1,Gas6,Gnai2,Pcolce,Rps6ka1,Sorl1,Sphk1,Thbs4,Timp2,Bok,Fzd2,Fndc1,Bmper,Pcolce2,Fstl3,Nckap1l,Ankrd1,Camkk2,Sirt7,Rassf2
GO:0006950	0.000581083	1.65176	40.3525	61	2081	response to stress	Tnfrsf11b,Bok,2610002J02Rik,Entpd2,Fstl1,Gas6,Itgax,Lyz1,Nppb,Slc2a1,Trf,Cotl1,Il33,1500015O10Rik,Myh7,Serping1,Fn1,Itih4,Lgals3,Ly86,Sdc1,Thbs4,Sfrp2,Cd44,Ecm1,Gna13,Ptpn6,Sphk1,Tnc,Vkorc1,Nupr1,Gprc5b,Wdfy1,Ubash3b,Gpsm3,Bcr,Isg15,Actb,Coro1a,Col3a1,Col1a1,Ctsk,Dio2,Egfr,Fbln1,Ctgf,Map1a,Ncam1,Pla2g4a,Lcp1,Cxcl12,Tpm1,Plod2,Phlda3,Myl9,Qsox1,Ankrd1,Cspg4,Rassf2,Igsf10,Brsk1
GO:0043933	8.76718e-05	1.79453	36.7327	60	1810	macromolecular complex subunit organization	Apoe,Rpl3,Hist1h2ag,Aif1,Cobl,Col1a1,Col1a2,Enah,Kcnma1,Lcp1,Trf,Pdlim3,C1qtnf7,Actn1,Arid5a,Capg,Lum,Myoc,Prkcb,Hist1h1e,Tubg2,Sirt7,Vim,Coro1a,Col14a1,Col3a1,Col5a2,Dnm1,Fat1,Fmod,Ncam1,Sfrp2,Nupr1,Lepre1,Dpt,Nckap1l,Adamts2,Actb,Entpd2,Col6a1,Eef1a1,Ctgf,Fn1,Gda,Mgp,Map1a,Rac2,Slc2a1,Sorl1,Tgfb2,Thbs4,Tpm1,Dpysl3,Bin1,Nox4,Knstrn,Panx1,Sh3bgrl3,Col16a1,Ppm1e
GO:0007275	0.00113431	1.63228	39.1538	58	2282	multicellular organism development	Vcan,Fmod,Rgs19,Figf,Myoc,Rps6ka1,Bmper,Il33,Arid5a,Lgi4,Csrp2,Dclk1,Dnase2a,Egfr,Enah,Anpep,Meox1,Prrx2,Pdlim7,Bicc1,Nav1,Col8a2,Brsk1,Cdkn2b,Comp,Fjx1,Gna13,Hexb,Thbs3,Aldh1a3,Anln,Bcr,Gdf1,Gfra2,Gng8,Nr4a1,Kcnma1,Nrtn,Tnc,Tpm1,Ugdh,Vkorc1,Nox4,Mfap5,Pdlim3,Dfna5,Cd248,Prg4,Adamts2,Actb,Col1a2,Fbn1,Map6,Pla2g4a,Thbs4,Lepre1,Actn1,Myh7
GO:0048523	0.00185539	1.59257	39.0291	57	2183	negative regulation of cellular process	Bgn,Ctgf,Rgs19,Dclk1,Ecm1,Egr1,Fzd1,Gas6,Nr4a1,Tro,Bmper,1500015O10Rik,Serping1,Capg,Itih4,Nab2,Serpinb1a,Rgs10,Hsph1,Hist1h1e,Crlf1,Fbn1,S1pr2,Gpx1,Maf,Prg4,Rassf2,Aebp1,Comp,Dnm1,Eef1a1,Egfr,Fn1,Gfra2,Gnai2,Hk1,Krt18,Map1a,Ncam1,Pabpc1,Prkcb,Ptgis,Rps6ka1,Sphk1,Phlda3,Bin1,Dbndd2,Lepre1,Ndnf,Bicc1,Qsox1,Nckap1l,Ankrd1,Sirt7,Cilp,Ppm1e,Isg15
GO:0070887	3.55109e-06	2.11077	28.534	54	1459	cellular response to chemical stimulus	Bgn,Bmp1,Gdf1,Tgfb2,Tgfb3,Rgs19,Col3a1,Col5a2,Col6a1,Col1a1,Col1a2,Ecm1,Egfr,Egr1,Ctgf,Fzd1,Ly86,Prkcb,Pla2g4a,Sfrp2,Sparc,Timp2,Rpl3,Bmper,Fstl3,Col16a1,Ankrd1,Sulf1,Krt18,Fbn1,Gng8,Gpx1,Hsph1,Fbln5,Gpr68,Adcy7,Btk,Entpd2,Cd44,Cdkn2b,Eef1a1,Fn1,G6pdx,Ptgis,Slit3,Sod3,Sphk1,Trf,Ndnf,Fndc1,Hvcn1,Etv5,Ppm1e,Ptpn6
GO:0048513	6.33034e-05	1.88521	31.7029	54	1699	animal organ development	Ndrg4,Tnfrsf11b,Ptgis,Rps6ka1,Cxcl12,Trf,Pi16,Etv5,Arid5a,Bmp1,Megf10,Cdkn2b,Dclk1,Fzd1,Slit3,Sphk1,Anln,Cd44,Col14a1,Col3a1,Vcan,Dnase2a,Egr1,G6pdx,Gpx1,Nr4a1,Anxa1,Lrp1,Meox1,Nme1,Rbp1,Tpm1,Nox4,Mfap5,Pdlim3,Nupr1,Cd248,Ubash3b,Bicc1,Prg4,Nckap1l,Ankrd1,Card11,Rassf2,Dact3,Isg15,Col1a2,Fbn1,Ncam1,Nrtn,Pla2g4a,Fstl3,Actn1,Myh7
GO:0048699	1.69449e-08	2.59261	22.7296	52	1120	generation of neurons	Apoe,Fmod,Slit3,Cobl,Figf,Fn1,Cxcl12,Tgfb2,Timp2,Ngef,Gprc5b,Dclk1,Enah,Fgfr1,Gas6,Ncam1,Scn1b,Sfrp2,Vim,Fzd2,Brsk1,Col3a1,Kcnma1,Myoc,Sorl1,Thy1,Tnc,Dfna5,Nav1,Lgi4,Islr2,Actb,Cd44,Eef1a1,Egfr,Lrp1,Map6,Nme1,Nrtn,Ptn,Sphk1,Thbs4,Trf,Dpysl3,Bin1,Ndnf,Etv5,Ankrd1,Cspg4,Arhgap4,Rab7l1,Ndrg4
GO:0072358	1.53807e-12	3.61504	15.8093	49	779	cardiovascular system development	Ctgf,Sfrp2,Thy1,Pi16,Ism1,Ecm1,Figf,Fn1,Anpep,Cspg4,Col8a2,Apoe,Fgfr1,Fzd1,Prrx2,Sphk1,Fzd2,Col14a1,Col3a1,Col1a1,Vcan,Gna13,Gpx1,Lrp1,Pcsk5,Prkcb,Cxcl12,Tgfb2,Tpm1,Nox4,Pdlim3,Ndnf,Bicc1,Ndrg4,Col1a2,Egr1,Fbn1,G6pdx,Nr4a1,Lgals3,Ncam1,Ptgis,Ptgs2,Ptn,Sparc,Bmper,Ankrd1,Myh7,Sulf1
GO:0051240	1.31977e-07	2.4828	22.1763	49	1113	positive regulation of multicellular organismal process	Cobl,Fn1,Hmgb1,Sfrp2,Trf,Gprc5b,Il33,Fgfr1,Scn1b,Sulf1,Lum,Prkcb,Tgfb3,Vkorc1,Panx1,Nckap1l,Gpsm3,Card11,Islr2,Isg15,Aif1,Apoe,Bmp1,Col1a1,Ecm1,Eef1a1,Egr1,Figf,Gas6,Lgals3,Anxa1,Ncam1,Nme1,Nppb,Ptgis,Ptn,Cxcl12,Sparc,Sphk1,Timp2,Dpysl3,Vim,Bin1,Pdlim7,Ndnf,Etv5,Ankrd1,Ndrg4,Rab8b
GO:0023056	7.55137e-07	2.32245	23.5008	49	1158	positive regulation of signaling	Bmp1,Gdf1,Tnfrsf11b,Tgfb2,Hcst,Ccl19,Ndrg4,Col3a1,Ly86,Ncam1,Sfrp2,Trf,Fgfr1,Igfbp4,Prrx2,Gprc5b,Cd44,Gpx1,Prkcb,Tgfb3,Nox4,Wdfy1,Card11,Cspg4,Gpr68,Aldh1a3,Rhoc,Cdkn2b,Col1a1,Crlf1,Dnm1,Ecm1,Egfr,Ctgf,Gas6,Gnai2,Ptpn6,Myoc,Ptgis,Ptgs2,Sphk1,Timp2,Dfna5,Rasgef1a,Bmper,Ankrd1,Rassf2,Rab8b,Sulf1
GO:0010647	1.14943e-06	2.28486	23.8458	49	1175	positive regulation of cell communication	Bmp1,Gdf1,Tnfrsf11b,Tgfb2,Hcst,Ccl19,Ndrg4,Col3a1,Ly86,Ncam1,Sfrp2,Trf,Fgfr1,Igfbp4,Prrx2,Gprc5b,Cd44,Gpx1,Prkcb,Tgfb3,Nox4,Wdfy1,Card11,Cspg4,Gpr68,Aldh1a3,Rhoc,Cdkn2b,Col1a1,Crlf1,Dnm1,Ecm1,Egfr,Ctgf,Gas6,Gnai2,Ptpn6,Myoc,Ptgis,Ptgs2,Sphk1,Timp2,Dfna5,Rasgef1a,Bmper,Ankrd1,Rassf2,Rab8b,Sulf1
GO:0048584	7.52065e-06	2.1934	22.6382	45	1160	positive regulation of response to stimulus	Bmp1,Gdf1,Tnfrsf11b,Tgfb2,Hcst,Ndrg4,Col3a1,Ncam1,Sfrp2,Thy1,Trf,Serping1,Ptpn6,Igfbp4,Prrx2,Cd44,Gpx1,Lgals3,Prkcb,Tgfb3,Nox4,Wdfy1,Card11,Cspg4,Gpr68,Myo1g,Aldh1a3,Rhoc,Cdkn2b,Col1a1,Crlf1,Ecm1,Ctgf,Gnai2,Anxa1,Myoc,Ptgis,Sphk1,Timp2,Dfna5,Rasgef1a,Bmper,Ankrd1,Rassf2,Sulf1
GO:0032270	1.39557e-05	2.16811	21.7149	43	1070	positive regulation of cellular protein metabolic process	Bmp1,Gdf1,Tnfrsf11b,Tgfb2,Ccl19,Ndrg4,Gfra2,Hmgb1,Hsph1,Sfrp2,Trf,Il33,Rbms3,Arid5a,Fgfr1,Igfbp4,Cd44,Fzd1,S1pr2,Tgfb3,Nox4,Rassf5,Nupr1,Gprc5b,Cspg4,Aif1,Apoe,Crlf1,Egfr,Ctgf,Gas6,Gnai2,Pcolce,Sphk1,Thbs4,Timp2,Bok,Fndc1,Bmper,Pcolce2,Nckap1l,Camkk2,Rassf2
GO:0060284	2.6608e-09	3.11549	15.2613	42	752	regulation of cell development	Apoe,Slit3,Cobl,Fn1,Timp2,Ngef,Gprc5b,Pi16,Fgfr1,Scn1b,Sfrp2,Vim,Col14a1,Col3a1,Sorl1,Tgfb3,Gpr68,Islr2,Dact3,Col1a1,Eef1a1,Fbln1,G6pdx,S1pr2,Lrp1,Myoc,Nme1,Ptn,Cxcl12,Sphk1,Tgfb2,Thy1,Trf,Dpysl3,Bin1,Ndnf,Etv5,Ankrd1,Cspg4,Arhgap4,Rab7l1,Ndrg4
GO:0065009	6.07445e-05	2.08243	20.9434	40	1065	regulation of molecular function	Gna13,Fxyd5,Ccl19,Hsph1,Trf,Ngef,Lrp1,Prkcb,Nox4,Gprc5b,Jsrp1,Cspg4,Rhoc,Vcan,Egfr,Fgfr1,Ctgf,Fzd1,Gnai2,Gnao1,Hk1,Ncf4,Nme1,Pcolce,Scn1b,Sphk1,Tgfb3,Tpm1,Bin1,Bok,Fzd2,Rgs10,Rasgef1a,Sh3bgrl3,Pcolce2,Card11,Arhgap4,Camkk2,Rassf2,Adcy7
GO:0009966	2.08838e-05	2.2215	19.2739	39	1017	regulation of signal transduction	Bmp1,Gdf1,Igfbp6,Tnfrsf11b,Tgfb2,Hcst,Ccl19,Col3a1,Gfra2,Ly86,Ncam1,Trf,Ngef,Garnl3,Bcr,Arhgef40,Fgfr1,Igfbp4,Prrx2,Nox4,Wdfy1,Jsrp1,Card11,Cspg4,Aldh1a3,Rhoc,Cdkn2b,Crlf1,Egfr,Figf,Ctgf,Fn1,Gnai2,Ptgis,Ptgs2,Sphk1,Dfna5,Rasgef1a,Ankrd1
GO:0009719	3.66579e-05	2.15138	19.7058	39	971	response to endogenous stimulus	Bmp1,Gdf1,Tgfb2,Tgfb3,Timp2,Paqr6,Col3a1,Col5a2,Col6a1,Col1a1,Col1a2,Egfr,Egr1,Ctgf,Fzd1,Nr4a1,Sfrp2,Bmper,Fstl3,Col16a1,Sulf1,Serpina3i,Coro1a,Fgfr1,Fbn1,Hmgb1,Anxa1,Panx1,Aldh3a1,Cd44,Cdkn2b,Eef1a1,Gnao1,Kcnma1,Ncam1,Prkcb,Ccl19,Vkorc1,Ankrd1
GO:0007010	5.57459e-06	2.38564	17.4531	38	860	cytoskeleton organization	Aif1,Cobl,Enah,Lcp1,Rac2,Tgfb2,Trf,Pdlim3,Actn1,Nav1,Capg,Cnn1,Map1a,Map6,Myoc,Tubg2,Vim,Bcr,Coro1a,Fat1,Lrp1,Nckap1l,Brsk1,Pdlim7,Ctgf,Gda,S1pr2,Krt18,Anxa1,Thy1,Tpm1,Dpysl3,Nox4,Knstrn,Sh3bgrl3,Ppm1e,Hsph1,Tmsb10
GO:0045597	4.86573e-07	2.70758	15.1193	37	745	positive regulation of cell differentiation	Cobl,Fn1,Hmgb1,Gprc5b,Fgfr1,Scn1b,Sfrp2,Ptgs2,Cxcl12,Tgfb3,Nckap1l,Tmem119,Gpr68,Islr2,Isg15,Apoe,Col1a1,Eef1a1,Ctgf,Gas6,S1pr2,Anxa1,Myoc,Nme1,Ptn,Sphk1,Tgfb2,Timp2,Trf,Dpysl3,Vim,Bin1,Pdlim7,Ndnf,Etv5,Ankrd1,Ndrg4
GO:0009968	1.59735e-06	2.56348	15.8905	37	783	negative regulation of signal transduction	Bgn,Rgs19,Ecm1,Fzd1,Lrp1,Sfrp2,Thy1,Bmper,Fstl3,Sulf1,Rgs10,Ptpn6,Hsph1,Cd44,Egr1,Fbn1,S1pr2,Gpx1,Lgals3,Sorl1,Ubash3b,Rassf2,Dact3,Apoe,Dnm1,Fbln1,Gas6,Myoc,Prkcb,Cxcl12,Slit3,Tgfb3,Timp2,Phlda3,Bicc1,Cilp,Ndrg4
GO:0045937	1.04325e-05	2.34222	17.2502	37	850	positive regulation of phosphate metabolic process	Bmp1,Gdf1,Tnfrsf11b,Tgfb2,Ccl19,Ndrg4,Gfra2,Hmgb1,Hsph1,Sfrp2,Trf,Fgfr1,Igfbp4,Cd44,Fzd1,S1pr2,Tgfb3,Nox4,Gprc5b,Cspg4,Adcy7,Aif1,Apoe,Crlf1,Egfr,Ctgf,Gas6,Gnai2,Sphk1,Thbs4,Timp2,Fzd2,Fndc1,Bmper,Nckap1l,Camkk2,Rassf2
GO:0035556	0.00028506	1.9719	20.2761	37	1069	intracellular signal transduction	Bgn,Bmp1,Gdf1,Rps6ka1,Bok,Ccdc68,Brsk1,Gfra2,Gna13,Adcy7,Dclk1,Rac2,Rab34,Ngef,Rassf5,Diras2,Hmha1,Garnl3,Rab15,Bcr,Rab7l1,Rab8b,Arhgef40,Hsph1,Sfrp2,Aif1,Sorl1,Nupr1,Jsrp1,Dok2,Apoe,Col1a2,Fbln1,Fn1,Lcp1,Cxcl12,Phlda3
GO:0051246	0.00121166	1.80833	21.9145	37	1137	regulation of protein metabolic process	Bmp1,Gdf1,Tnfrsf11b,Tgfb3,Ccl19,Ndrg4,Hmgb1,Trf,Il33,Rbms3,Arid5a,Fgfr1,Igfbp4,Fzd1,S1pr2,Nox4,Rassf5,Nupr1,Gprc5b,Card11,Cspg4,Aif1,Crlf1,Vcan,Egr1,Ctgf,Fn1,Gnai2,Myoc,Pcolce,Sphk1,Thbs4,Bok,Fndc1,Bmper,Pcolce2,Camkk2
GO:0016043	0.00859638	1.59459	24.7911	37	1396	cellular component organization	Rab7l1,Rhoc,Tnfrsf11b,Wisp2,Fbln5,Mfap5,Tro,Pi16,Nav1,Olfml2b,Cnn1,Igfbp6,Anln,Htra4,Igfbp4,Lgals3,Rab34,Sulf1,Lrp1,Ltbp2,Tnc,Jsrp1,Etv5,Pdlim7,Cd44,Comp,G6pdx,S1pr2,Gpx1,Hmgb1,Krt18,Nppb,Nrtn,Plod2,Cspg4,Hsph1,Tmsb10
GO:0008284	1.93323e-08	3.23202	12.1338	35	605	positive regulation of cell proliferation	Fgfr1,Figf,Sfrp2,Tnc,Tmem119,Rac2,Prrx2,Coro1a,Cd248,Nckap1l,Card11,Aif1,Aldh3a1,Crlf1,Ecm1,Egr1,Ctgf,Gnai2,Ptpn6,Hmgb1,Nr4a1,Lgals3,Anxa1,Ncam1,Nme1,Pla2g4a,Ptgs2,Ptn,Clec11a,Cxcl12,Tgfb2,Thbs4,Trf,Vim,Etv5
GO:0046903	3.28939e-05	2.26257	16.7834	35	827	secretion	Rab8b,Pla2g4a,Il33,Lrrc32,Fgfr1,Kcnma1,Bcr,Anxa1,Ncam1,Nme1,Rac2,Panx1,Gpr68,Myo1g,Btk,Coro1a,Egfr,Fbln1,Ctgf,Fn1,Gas6,Anpep,Lgals3,Nppb,Prkcb,Cxcl12,Sphk1,Sdc1,Tgfb2,Tgfb3,Fbln5,Lepre1,Ankrd1,Brsk1,Dio2
GO:0031399	3.46979e-05	2.25995	16.8501	35	857	regulation of protein modification process	Bmp1,Gdf1,Tnfrsf11b,Tgfb3,Ccl19,Ndrg4,Hmgb1,Timp2,Trf,Arid5a,Fgfr1,Igfbp4,Cd44,Egfr,Fzd1,S1pr2,Nox4,Rassf5,Nupr1,Gprc5b,Cspg4,Aif1,Crlf1,Vcan,Egr1,Ctgf,Fn1,Gas6,Gnai2,Myoc,Sphk1,Thbs4,Fndc1,Bmper,Camkk2
GO:0032989	0.00201901	1.7739	20.9437	35	1032	cellular component morphogenesis	Apoe,Fmod,Slit3,Fn1,Gna13,Ngef,Dclk1,Egfr,Enah,Ptpn6,Brsk1,Coro1a,Cobl,Hexb,Scn1b,Cxcl12,Tgfb2,Tgfb3,Nox4,Islr2,Dact3,Actb,Col1a1,Fbln1,Anxa1,Map6,Myoc,Ptn,Sfrp2,Sparc,Thbs4,Thy1,Vim,Actn1,Arhgap4
GO:0001568	4.24541e-10	3.88639	9.94422	34	490	blood vessel development	Ctgf,Sfrp2,Thy1,Ism1,Ecm1,Figf,Fn1,Anpep,Cspg4,Col8a2,Apoe,Fgfr1,Prrx2,Sphk1,Col3a1,Col1a1,Gna13,Gpx1,Lrp1,Pcsk5,Prkcb,Cxcl12,Tgfb2,Ndnf,Col1a2,Egr1,Nr4a1,Lgals3,Ptgis,Ptgs2,Ptn,Sparc,Bmper,Sulf1
GO:0001934	3.25679e-06	2.58566	14.409	34	710	positive regulation of protein phosphorylation	Bmp1,Gdf1,Tnfrsf11b,Tgfb2,Ccl19,Ndrg4,Gfra2,Hmgb1,Hsph1,Sfrp2,Trf,Fgfr1,Igfbp4,Cd44,Fzd1,S1pr2,Tgfb3,Nox4,Gprc5b,Cspg4,Aif1,Crlf1,Egfr,Ctgf,Gas6,Gnai2,Sphk1,Thbs4,Timp2,Fndc1,Bmper,Nckap1l,Camkk2,Rassf2
GO:0051960	4.29e-06	2.58923	13.9422	33	687	regulation of nervous system development	Apoe,Slit3,Cobl,Fn1,Timp2,Ngef,Gprc5b,Fgfr1,Fzd1,Scn1b,Sfrp2,Vim,Fzd2,Col3a1,Sorl1,Islr2,Eef1a1,Lrp1,Nme1,Ptn,Cxcl12,Sphk1,Thy1,Trf,Dpysl3,Bin1,Ndnf,Etv5,Ankrd1,Cspg4,Arhgap4,Rab7l1,Ndrg4
GO:0051248	0.000144733	2.13362	16.6413	33	820	negative regulation of protein metabolic process	Bgn,Timp2,Nr4a1,Sfrp2,1500015O10Rik,Serping1,Itih4,Serpinb1a,Pi16,Hsph1,Ptpn6,Sorl1,Ubash3b,Prg4,Apoe,Cd44,Cdkn2b,Ecm1,Egfr,Fbln1,G6pdx,Gas6,Gfra2,Gpx1,Rps6ka1,Tgfb2,Thy1,Dbndd2,Lepre1,Nckap1l,Rassf2,Ppm1e,Isg15
GO:0051174	0.000232826	2.07659	17.0959	33	863	regulation of phosphorus metabolic process	Bmp1,Gdf1,Tnfrsf11b,Tgfb3,Ccl19,Ndrg4,Hmgb1,Timp2,Trf,Fgfr1,Igfbp4,Cd44,Egfr,Fzd1,S1pr2,Nox4,Gprc5b,Cspg4,Adcy7,Aif1,Crlf1,Vcan,Ctgf,Fn1,Gas6,Gnai2,Myoc,Sphk1,Thbs4,Fzd2,Fndc1,Bmper,Camkk2
GO:1901700	0.000637978	1.94822	18.0822	33	891	response to oxygen-containing compound	Tnfrsf11b,Col3a1,Col5a2,Col6a1,Col1a1,Col1a2,Egfr,Egr1,Nr4a1,Ly86,Prkcb,Col16a1,Ankrd1,Serpina3i,Gpx1,Hsph1,Fbln5,Panx1,Bcr,Gpr68,Adcy7,Aldh3a1,Btk,G6pdx,Gas6,Kcnma1,Anxa1,Ncam1,Ptgs2,Sod3,Tgfb2,Tgfb3,Ccl19
GO:0042325	6.26355e-05	2.27223	15.2383	32	769	regulation of phosphorylation	Bmp1,Gdf1,Tnfrsf11b,Tgfb2,Tgfb3,Ccl19,Ndrg4,Hmgb1,Timp2,Trf,Fgfr1,Igfbp4,Cd44,Egfr,Fzd1,S1pr2,Nox4,Gprc5b,Cspg4,Aif1,Crlf1,Ctgf,Fn1,Gas6,Gnai2,Myoc,Sphk1,Thbs4,Fndc1,Bmper,Nckap1l,Camkk2
GO:0051130	0.000225478	2.10412	16.3343	32	820	positive regulation of cellular component organization	Cobl,Gprc5b,Arid5a,Fgfr1,Scn1b,Bcr,Rac2,Nckap1l,Coro1a,Ctsk,Eef1a1,Ctgf,Gas6,Gda,Itgax,Anxa1,Nme1,Pla2g4a,Lcp1,Sphk1,Sdc1,Tpm1,Trf,Dpysl3,Bin1,Nox4,Ndnf,Col16a1,Ankrd1,Ndrg4,Rab8b,Ppm1e
GO:0051241	8.59832e-06	2.57967	13.1153	31	669	negative regulation of multicellular organismal process	Sfrp2,Ngef,Pi16,Sulf1,Ism1,Serping1,Vim,Cd44,Col3a1,Kcnma1,Sorl1,Gpr68,Dact3,Apoe,Arhgdib,Col5a2,Ecm1,G6pdx,Anpep,Lrp1,Nme1,Ptgs2,Ptn,Sparc,Thy1,Dpysl3,Fstl3,Cygb,Cspg4,Arhgap4,Rab7l1
GO:0098602	1.17361e-05	2.57641	12.6637	30	624	single organism cell adhesion	Cd48,Lrrc32,Cd44,Coro1a,Egr1,Fat1,Ptpn6,Lgals3,Anxa1,Ncam1,Rac2,Cxcl12,Ubash3b,Nckap1l,Card11,Actb,Aif1,Egfr,Fbln1,Fn1,Itgax,Myoc,Lcp1,Thbs4,Thy1,Ccl19,Megf10,Fstl3,Myl9,Hsph1
GO:0008219	0.000989924	1.96054	16.3336	30	859	cell death	Bmp1,Casp14,Gdf1,Nme1,Tnfrsf11b,Wisp2,Rgs19,Gas6,Btk,Comp,Dnase2a,Prkcb,Rassf5,Card11,Sulf1,Il33,Fgfr1,Krt18,Aif1,Egfr,Fn1,Hk1,Lgals3,Ncam1,Pde1a,Rps6ka1,Cxcl12,Sphk1,Ccl19,Nckap1l
GO:2000026	3.10834e-08	3.6175	9.00721	29	487	regulation of multicellular organismal development	Hmgb1,Tnfrsf11b,Pi16,Mgp,Nab2,Cd44,Col14a1,Ctgf,Ptpn6,Maf,Rbp1,Nupr1,Ubash3b,Nckap1l,Card11,Rassf2,Tmem119,Gpr68,Isg15,Arhgdib,Bmp1,G6pdx,Gas6,S1pr2,Gpx1,Anxa1,Ncam1,Megf10,Fstl3
GO:0030029	5.29108e-07	3.11423	10.2689	29	506	actin filament-based process	Aif1,Cobl,Enah,Lcp1,Rac2,Tgfb2,Trf,Pdlim3,Actn1,Capg,Cnn1,Myoc,Bcr,Coro1a,Fat1,Lrp1,Nckap1l,Pdlim7,Ctgf,S1pr2,Anxa1,Scn1b,Tpm1,Dpysl3,Nox4,Sh3bgrl3,Myh7,Ppm1e,Tmsb10
GO:0023014	7.38401e-06	2.69365	11.7301	29	578	signal transduction by protein phosphorylation	Bmp1,Gdf1,Tnfrsf11b,Tgfb2,Tgfb3,Ccl19,Ndrg4,Timp2,Trf,Fgfr1,Hsph1,Igfbp4,Sfrp2,Cd44,Ptpn6,Sorl1,Nox4,Cspg4,Apoe,Egfr,Fbln1,Ctgf,Fn1,Gas6,Gnai2,Myoc,Bmper,Rassf2,Dok2
GO:0070201	4.98852e-05	2.40683	13.0087	29	641	regulation of establishment of protein localization	Rgs19,Fzd1,Sfrp2,Il33,Lrrc32,Rab7l1,Hsph1,Tgfb3,Panx1,Gpr68,Ctsk,Egfr,Fbln1,Fn1,Gas6,Itgax,Anxa1,Lrp1,Lcp1,Ptgs2,Rac2,Sorl1,Sphk1,Tgfb2,Ccl19,Lepre1,Fndc1,Ankrd1,Dact3
GO:0045664	1.32112e-06	3.02996	10.1472	28	500	regulation of neuron differentiation	Apoe,Slit3,Cobl,Fn1,Timp2,Ngef,Gprc5b,Fgfr1,Scn1b,Sfrp2,Vim,Islr2,Eef1a1,Lrp1,Nme1,Ptn,Cxcl12,Sphk1,Thy1,Dpysl3,Bin1,Ndnf,Etv5,Ankrd1,Cspg4,Arhgap4,Rab7l1,Ndrg4
GO:0007399	0.00595789	1.75042	16.8598	28	882	nervous system development	Vcan,Fmod,Figf,Tgfb2,Il33,Lgi4,Dclk1,Enah,Nav1,Brsk1,Gas6,Hexb,Nab2,Ncam1,Bcr,Sulf1,Egfr,Gfra2,Kcnma1,Myoc,Nrtn,Tnc,Dfna5,Aldh1a3,Actb,Cd44,Map6,Thbs4
GO:0060429	0.00867146	1.69319	17.3314	28	854	epithelium development	Rgs19,Fgfr1,Fzd1,Sfrp2,Vim,Fzd2,Etv5,Sulf1,Bmper,Cobl,Egfr,Enah,Meox1,Nab2,Aldh1a3,Cd44,Gna13,Gpx1,Kcnma1,Maf,Ptgs2,Cxcl12,Tgfb2,Tnc,S1pr2,Anxa1,Mgp,Bdh2
GO:0043067	5.90319e-07	3.25104	9.18131	27	469	regulation of programmed cell death	Bmp1,Gdf1,Nme1,Tnfrsf11b,Ptgis,Bok,Card11,Aldh1a3,Egr1,Fgfr1,Anxa1,Nupr1,Cd248,Ctgf,G6pdx,Kcnma1,Pde1a,Pla2g4a,Ptgs2,Ptn,Phlda3,Bin1,Nox4,Dfna5,Fndc1,Ankrd1,Rassf2
GO:0031344	2.04325e-06	3.02449	9.78187	27	482	regulation of cell projection organization	Apoe,Slit3,Cobl,Fn1,Ngef,Gprc5b,Fgfr1,Scn1b,Vim,Rac2,Tgfb3,Islr2,Eef1a1,Lrp1,Nme1,Ptn,Cxcl12,Sphk1,Thy1,Dpysl3,Ndnf,Ankrd1,Cspg4,Arhgap4,Rab7l1,Ndrg4,Rab8b
GO:0098609	0.000477828	2.14286	13.4348	27	662	cell-cell adhesion	Cd48,Cxcl12,Lrrc32,Cd44,Coro1a,Egr1,Fat1,Ptpn6,Lgals3,Anxa1,Ncam1,Rac2,Ubash3b,Nckap1l,Card11,Actb,Aif1,Egfr,Itgax,Lcp1,Thbs4,Thy1,Ccl19,Megf10,Fstl3,Myl9,Hsph1
GO:0048878	0.0054718	1.77877	15.9513	27	786	chemical homeostasis	Hk1,Apoe,Prkcb,Trf,Sfxn3,Coro1a,Ptpn6,Hexb,Gprc5b,Bdh2,Jsrp1,Ubash3b,Gpr68,Egfr,Gas6,Gna13,Kcnma1,Anpep,Myoc,Nppb,Pla2g4a,Scn1b,Tgfb2,Thy1,Ccl19,Fzd2,Tmem97
GO:0045596	1.03915e-05	2.80797	10.066	26	496	negative regulation of cell differentiation	Ngef,Pi16,Sfrp2,Vim,Cd44,Col3a1,Sorl1,Ubash3b,Gpr68,Dact3,Apoe,Col5a2,Fbln1,Fgfr1,G6pdx,Anxa1,Lrp1,Nme1,Ptn,Thy1,Dpysl3,Fstl3,Cspg4,Arhgap4,Rab7l1,Tgfb2
GO:0010942	1.15487e-05	2.78964	10.1269	26	499	positive regulation of cell death	Nr4a1,Tgfb2,Aldh1a3,Anxa1,Tgfb3,Nupr1,Cd248,Apoe,Cd44,Eef1a1,Egr1,Ctgf,Kcnma1,Pla2g4a,Ptgis,Ptgs2,Ptn,Sfrp2,Phlda3,Bin1,Nox4,Bok,Dfna5,Fndc1,Ankrd1,Rassf2
GO:1902533	9.0597e-05	2.44417	11.4471	26	576	positive regulation of intracellular signal transduction	Tnfrsf11b,Ndrg4,Col3a1,Ncam1,Trf,Fgfr1,Igfbp4,Gprc5b,Cd44,Prkcb,Card11,Cspg4,Rhoc,Crlf1,Ecm1,Ctgf,Gnai2,Ptgs2,Sphk1,Tgfb3,Timp2,Dfna5,Rasgef1a,Bmper,Ankrd1,Rassf2
GO:0051338	0.00107406	2.05025	13.4551	26	663	regulation of transferase activity	Bgn,Hsph1,Trf,1500015O10Rik,Sfrp2,Ptpn6,Sorl1,Nox4,Gprc5b,Ubash3b,Cspg4,Apoe,Cdkn2b,Egfr,Fgfr1,Gas6,Gnai2,Tgfb2,Tgfb3,Thy1,Ccl19,Dbndd2,Nckap1l,Camkk2,Rassf2,Ppm1e
GO:0002520	0.00346689	1.86947	14.6525	26	722	immune system development	Hmgb1,Sfrp2,Trf,Cdkn2b,Ptpn6,Anln,Cd44,Dnase2a,Egr1,G6pdx,Anxa1,Rbp1,Tgfb2,Mfap5,Cd248,Ubash3b,Prg4,Nckap1l,Card11,Rassf2,Gpr68,Isg15,Gas6,Nme1,Fstl3,Actn1
GO:0006812	0.00935784	1.71695	15.8499	26	781	cation transport	Fxyd5,Panx1,Kcnma1,Prkcb,Hvcn1,Scn1b,Slc39a11,Slc41a2,Coro1a,Ptpn6,Trf,Jsrp1,Ubash3b,Btk,Ctgf,G6pdx,Gas6,Gnai2,Gnao1,Lgals3,Ptgs2,Cxcl12,Slc1a5,Tgfb2,Thy1,Ccl19
GO:0044092	0.0096512	1.7122	15.8905	26	783	negative regulation of molecular function	Bgn,Timp2,Nr4a1,Sfrp2,1500015O10Rik,Serping1,Itih4,Serpinb1a,Pi16,Ptpn6,Sorl1,Ubash3b,Apoe,Cd44,Cdkn2b,Ecm1,Gas6,Gpx1,Anxa1,Ptgis,Rps6ka1,Tgfb2,Thy1,Dbndd2,Nckap1l,Ppm1e
GO:0051272	3.92825e-08	4.0028	6.98125	25	344	positive regulation of cellular component movement	Cxcl12,Trf,Coro1a,Rac2,Nckap1l,Gpsm3,Aif1,Col1a1,Egfr,Egr1,Fbln1,Fgfr1,Figf,Fn1,Gas6,Hmgb1,Lgals3,Myoc,Ptgs2,Sparc,Sphk1,Tgfb2,Thbs4,Ccl19,Nox4
GO:0040017	5.81932e-08	3.91516	7.12331	25	351	positive regulation of locomotion	Cxcl12,Trf,Coro1a,Rac2,Nckap1l,Gpsm3,Aif1,Col1a1,Egfr,Egr1,Fbln1,Fgfr1,Figf,Fn1,Gas6,Hmgb1,Lgals3,Myoc,Ptgs2,Sparc,Sphk1,Tgfb2,Thbs4,Ccl19,Nox4
GO:0002684	0.000360009	2.26035	11.8049	25	585	positive regulation of immune system process	Hmgb1,Tgfb2,Thy1,Il33,Serping1,Ptpn6,Coro1a,Lgals3,Prkcb,Rac2,Gprc5b,Wdfy1,Nckap1l,Gpsm3,Card11,Gpr68,Myo1g,Isg15,Aif1,Figf,Gas6,Cxcl12,Thbs4,Ccl19,Hsph1
GO:0043069	0.00209236	1.97484	13.374	25	659	negative regulation of programmed cell death	Apoe,Cd44,Gas6,Nr4a1,Sfrp2,Coro1a,Crlf1,Gpx1,Hsph1,Tgfb3,Aif1,Comp,Egfr,Fn1,Hk1,Krt18,Lgals3,Lrp1,Rps6ka1,Cxcl12,Sphk1,Tgfb2,Ccl19,Ndnf,Nckap1l
GO:0097285	2.8169e-06	3.20357	8.19891	24	404	cell-type specific apoptotic process	Apoe,Cd44,Sfrp2,Tgfb2,Bok,Coro1a,Crlf1,Gpx1,Krt18,Anxa1,Tgfb3,Cd248,Egr1,G6pdx,Gas6,Kcnma1,Lgals3,Lrp1,Pde1a,Cxcl12,Ccl19,Ndnf,Fndc1,Hsph1
GO:0043065	2.73988e-05	2.76288	9.39627	24	463	positive regulation of apoptotic process	Nr4a1,Tgfb2,Aldh1a3,Anxa1,Tgfb3,Nupr1,Cd248,Cd44,Egr1,Ctgf,Kcnma1,Pla2g4a,Ptgis,Ptgs2,Ptn,Sfrp2,Phlda3,Bin1,Nox4,Bok,Dfna5,Fndc1,Ankrd1,Rassf2
GO:0030097	0.00373979	1.90866	13.2319	24	652	hemopoiesis	Hmgb1,Sfrp2,Trf,Ptpn6,Anln,Cd44,Dnase2a,Egr1,G6pdx,Anxa1,Rbp1,Tgfb2,Mfap5,Ubash3b,Prg4,Nckap1l,Card11,Rassf2,Gpr68,Isg15,Gas6,Nme1,Fstl3,Actn1
GO:0042060	1.95037e-09	5.12605	5.11417	23	252	wound healing	Entpd2,Anxa1,Serping1,Sdc1,Cd44,Fn1,Gas6,Gna13,Gpx1,Ptpn6,Vkorc1,Ndnf,Ubash3b,Actb,Apoe,Col3a1,Col1a1,Egfr,Fbln1,Tgfb2,Tpm1,Myl9,Igsf10
GO:0060341	0.000119566	2.55365	9.68564	23	495	regulation of cellular localization	Rgs19,Dclk1,Fzd1,Sfrp2,Coro1a,Ptpn6,Hsph1,Rassf5,Jsrp1,Ubash3b,Ndrg4,Ctsk,Dnm1,Itgax,Lcp1,Ptgs2,Ptn,Sorl1,Thy1,Ccl19,Knstrn,Rab7l1,Dact3
GO:0048729	0.000362505	2.34736	10.4516	23	515	tissue morphogenesis	Fgfr1,Sfrp2,Etv5,Sulf1,Cobl,Enah,Fjx1,Fzd1,Aldh1a3,Fzd2,Cd44,Col3a1,Egfr,Gna13,Cxcl12,Tgfb2,Thy1,Tnc,Tpm1,Mgp,Ptn,Ankrd1,Myh7
GO:1903530	0.00087099	2.19097	11.1416	23	549	regulation of secretion by cell	Il33,Lrrc32,Fgfr1,Bcr,Ncam1,Rac2,Panx1,Gpr68,Egfr,Fbln1,Fn1,Gas6,Lgals3,Anxa1,Prkcb,Cxcl12,Sphk1,Sdc1,Tgfb2,Tgfb3,Lepre1,Ankrd1,Rab8b
GO:0006928	0.00197932	2.05192	11.8852	23	663	movement of cell or subcellular component	Kif1a,Slit3,Sdc1,Enah,Ctgf,Cspg4,Dclk1,Itga9,Gpx1,Hexb,Scn1b,Cd248,Nav1,Myo1g,Cd44,Vcan,Nr4a1,Nrtn,Lcp1,Ndnf,Anln,Rasgef1a,Myh7
GO:0030335	7.17256e-07	3.72551	6.51751	22	323	positive regulation of cell migration	Cxcl12,Coro1a,Rac2,Nckap1l,Gpsm3,Aif1,Col1a1,Egfr,Egr1,Fgfr1,Figf,Gas6,Hmgb1,Lgals3,Myoc,Ptgs2,Sparc,Sphk1,Tgfb2,Thbs4,Ccl19,Nox4
GO:0048666	1.04721e-05	3.11562	7.69034	22	390	neuron development	Gprc5b,Fgfr1,Ncam1,Fzd2,Myoc,Tnc,Lgi4,Cd44,Eef1a1,Egfr,Lrp1,Nme1,Nrtn,Ptn,Sphk1,Thbs4,Dpysl3,Ndnf,Ankrd1,Cspg4,Rab7l1,Ndrg4
GO:0042330	2.63021e-05	2.91826	8.15832	22	402	taxis	Slit3,Ccl19,Rac2,Cxcl12,Enah,Itga9,Coro1a,Mpp1,Scn1b,Tgfb2,Nckap1l,Gpsm3,Aif1,Fgfr1,Figf,Fn1,Gas6,Hmgb1,Nr4a1,Lgals3,Anxa1,Thbs4
GO:0022604	6.26289e-05	2.74081	8.64538	22	426	regulation of cell morphogenesis	Apoe,Slit3,Fn1,Gna13,Ngef,Coro1a,Hexb,Tgfb3,Islr2,Dact3,Col1a1,Fbln1,Anxa1,Myoc,Ptn,Cxcl12,Sfrp2,Sparc,Tgfb2,Thy1,Vim,Arhgap4
GO:0009653	0.000160527	2.56287	9.25114	22	501	anatomical structure morphogenesis	Fbn1,Rgs19,Ctgf,Rps6ka1,Figf,Anpep,Cspg4,Col8a2,Comp,Meox1,Nab2,Prrx2,Thbs3,Gpx1,Lrp1,Pcsk5,Ugdh,Ndnf,Cd248,Col1a2,Nr4a1,Bmper
GO:0033365	0.00533514	1.90527	12.1157	22	597	protein localization to organelle	Rgs19,Dclk1,Fzd1,Sfrp2,Tgfb2,Kdelr3,Hsph1,Sorl1,Tgfb3,Rassf5,Col1a1,Ctsk,Egfr,Gas6,Hk1,Itgax,Ptgs2,Rac2,Sphk1,Ccl19,Rab8b,Dact3
GO:0045321	0.00565006	1.89503	12.1766	22	600	leukocyte activation	Cd48,Il33,Lrrc32,Bcr,Cd44,Coro1a,Egr1,Ptpn6,Lgals3,Anxa1,Prkcb,Rac2,Cxcl12,Nckap1l,Card11,Aif1,Btk,Gas6,Lcp1,Thy1,Ccl19,Hsph1
GO:0001558	7.71732e-07	3.84796	6.02742	21	297	regulation of cell growth	Apoe,Fn1,Sfrp2,Wisp2,Tro,Pi16,Ctgf,Igfbp6,Htra4,Igfbp4,Col14a1,Islr2,Cd44,G6pdx,Nppb,Cxcl12,Slit3,Sphk1,Tgfb2,Arhgap4,Dact3
GO:0050769	2.08533e-05	3.05624	7.44802	21	367	positive regulation of neurogenesis	Cobl,Fn1,Gprc5b,Fgfr1,Scn1b,Islr2,Apoe,Eef1a1,Nme1,Ptn,Cxcl12,Sphk1,Timp2,Trf,Dpysl3,Vim,Bin1,Ndnf,Etv5,Ankrd1,Ndrg4
GO:0044057	5.65982e-05	2.83806	7.97567	21	393	regulation of system process	Pi16,Myh7,Fgfr1,Col14a1,Gnao1,Kcnma1,Scn1b,Tpm1,Aif1,Egfr,Ctgf,G6pdx,Gas6,Anpep,Ncam1,Nppb,Ptgs2,Sphk1,Tgfb2,Trf,Rab8b
GO:0051271	2.78791e-09	5.83137	3.9371	20	194	negative regulation of cellular component movement	Arhgap4,Srgap3,Sfrp2,Il33,Bcr,Col3a1,Lrp1,Aif1,Apoe,Arhgdib,Fbln1,Ptn,Cxcl12,Thy1,Tpm1,Dpysl3,Actn1,Cygb,Ndrg4,Sulf1
GO:0048812	0.00111029	2.28449	9.27451	20	457	neuron projection morphogenesis	Apoe,Fmod,Slit3,Fn1,Ngef,Dclk1,Enah,Brsk1,Cobl,Scn1b,Cxcl12,Tgfb2,Islr2,Actb,Egfr,Map6,Thbs4,Thy1,Vim,Arhgap4
GO:0061061	0.00171465	2.19662	9.61951	20	474	muscle structure development	Sdc1,Pi16,Megf10,Fgfr1,Fzd1,Fzd2,Col14a1,Col3a1,Egr1,Gpx1,Nr4a1,Cxcl12,Tpm1,Bin1,Nox4,Nupr1,Ankrd1,G6pdx,Ncam1,Myh7
GO:0031400	0.00175756	2.19166	9.63981	20	475	negative regulation of protein modification process	Bgn,Sfrp2,1500015O10Rik,Hsph1,Ptpn6,Sorl1,Ubash3b,Apoe,Cdkn2b,Fbln1,G6pdx,Gfra2,Tgfb2,Thy1,Dbndd2,Lepre1,Nckap1l,Rassf2,Ppm1e,Isg15
GO:0040013	6.34247e-08	4.99939	4.2821	19	211	negative regulation of locomotion	Arhgap4,Srgap3,Sfrp2,Il33,Bcr,Col3a1,Lrp1,Aif1,Apoe,Arhgdib,Fbln1,Ptn,Cxcl12,Thy1,Tpm1,Dpysl3,Cygb,Ndrg4,Sulf1
GO:0070838	7.64406e-05	2.94791	6.94066	19	342	divalent metal ion transport	Prkcb,Panx1,Slc39a11,Coro1a,Ptpn6,Jsrp1,Ubash3b,Ctgf,G6pdx,Gas6,Gnai2,Gnao1,Lgals3,Ptgs2,Cxcl12,Tgfb2,Thy1,Trf,Ccl19
GO:0008285	0.000188668	2.7355	7.44089	19	372	negative regulation of cell proliferation	Tgfb3,Timp2,Dpt,Lrrc32,Slit3,Cd44,Ptpn6,Nox4,Rassf5,Nupr1,Aif1,Fbln1,Lgals3,Nppb,Ptgs2,Wisp2,Dfna5,Ndrg4,Hist1h2ag
GO:0007169	0.000382221	2.57453	7.87037	19	390	transmembrane receptor protein tyrosine kinase signaling pathway	Btk,Igfbp6,Pilra,Egfr,Ctgf,Myoc,Ngef,Fgfr1,Figf,Igfbp4,Nrtn,Lrp1,Prkcb,Cspg4,Rassf2,Dok2,Bcr,Cilp,Ndrg4
GO:0051345	0.00127901	2.3099	8.70627	19	429	positive regulation of hydrolase activity	Gna13,Ccl19,Sfrp2,Rhoc,Fgfr1,Ctgf,Gnao1,Pcolce,Thy1,Tpm1,Bin1,Bok,Ngef,Rgs10,Rasgef1a,Sh3bgrl3,Pcolce2,Nckap1l,Arhgap4
GO:0007423	0.00134959	2.2984	8.74685	19	431	sensory organ development	Maf,Vim,Bmper,Egfr,Fjx1,Prrx2,Aldh1a3,Fzd2,Bcr,Col8a2,Fgfr1,Gng8,Hmgb1,Kcnma1,Thy1,Dfna5,Col5a2,Ptn,Tgfb2
GO:0055065	0.00166605	2.2535	8.90921	19	439	metal ion homeostasis	Apoe,Prkcb,Trf,Sfxn3,Coro1a,Ptpn6,Hexb,Bdh2,Jsrp1,Ubash3b,Egfr,Gna13,Kcnma1,Anpep,Nppb,Tgfb2,Thy1,Ccl19,Fzd2
GO:0043269	0.00667329	1.96446	10.1269	19	499	regulation of ion transport	Fxyd5,Kcnma1,Scn1b,Hvcn1,Coro1a,Ptpn6,Jsrp1,Ubash3b,Apoe,G6pdx,Gnai2,Gnao1,Hk1,Lgals3,Prkcb,Ptgs2,Cxcl12,Tgfb2,Thy1
GO:0001525	1.68782e-06	4.14255	4.79914	18	240	angiogenesis	Ctgf,Thy1,Ism1,Figf,Fn1,Anpep,Cspg4,Col8a2,Fgfr1,Gna13,Gpx1,Cxcl12,Ndnf,Nr4a1,Ptn,Sparc,Bmper,Sulf1
GO:0006954	0.000556188	2.56359	7.47379	18	373	inflammatory response	Tnfrsf11b,Ccl19,Fn1,Itih4,Ly86,Apoe,Gpx1,Cd44,Ecm1,Anxa1,Sphk1,Nupr1,Bcr,Btk,Serping1,Ptgis,Sdc1,Cspg4
GO:0051222	0.000646025	2.52817	7.56978	18	373	positive regulation of protein transport	Sfrp2,Il33,Tgfb3,Panx1,Gpr68,Ctsk,Egfr,Gas6,Itgax,Lrp1,Ptgs2,Rac2,Sorl1,Sphk1,Tgfb2,Ccl19,Ankrd1,Rab7l1
GO:0048667	0.00249475	2.22043	8.54391	18	421	cell morphogenesis involved in neuron differentiation	Apoe,Fmod,Slit3,Fn1,Ngef,Dclk1,Enah,Cobl,Scn1b,Cxcl12,Tgfb2,Islr2,Brsk1,Actb,Map6,Thy1,Vim,Arhgap4
GO:0052547	0.000103305	3.08806	5.92594	17	292	regulation of peptidase activity	Nr4a1,Sfrp2,Serping1,Itih4,Timp2,Serpinb1a,Pi16,Sorl1,Cd44,Ecm1,Ctgf,Gas6,Gpx1,Pcolce,Rps6ka1,Bok,Pcolce2
GO:0043408	0.000122145	3.04287	6.0095	17	302	regulation of MAPK cascade	Bmp1,Gdf1,Tnfrsf11b,Tgfb2,Ccl19,Ndrg4,Timp2,Hsph1,Igfbp4,Cd44,Fbln1,Ctgf,Fn1,Gas6,Myoc,Bmper,Rassf2
GO:0061564	0.000817947	2.5489	7.08272	17	349	axon development	Apoe,Fmod,Slit3,Fn1,Dclk1,Enah,Cobl,Scn1b,Cxcl12,Tgfb2,Tnc,Islr2,Brsk1,Actb,Thy1,Vim,Arhgap4
GO:0042110	0.00125609	2.44365	7.36684	17	363	T cell activation	Cd48,Lrrc32,Cd44,Coro1a,Egr1,Ptpn6,Lgals3,Anxa1,Rac2,Cxcl12,Nckap1l,Card11,Aif1,Lcp1,Thy1,Ccl19,Hsph1
GO:0071593	0.00129384	2.43645	7.38714	17	364	lymphocyte aggregation	Cd48,Lrrc32,Cd44,Coro1a,Egr1,Ptpn6,Lgals3,Anxa1,Rac2,Cxcl12,Nckap1l,Card11,Aif1,Lcp1,Thy1,Ccl19,Hsph1
GO:0051051	0.00354556	2.19665	8.13803	17	401	negative regulation of transport	Fzd1,Lrrc32,Il33,Bcr,Coro1a,Lgals3,Prkcb,Apoe,Fbln1,Fn1,Gas6,Gnao1,Anpep,Anxa1,Ptgs2,Tgfb2,Dact3
GO:0051050	0.00362797	2.19231	8.15948	17	415	positive regulation of transport	Fgfr1,Bcr,Nckap1l,Apoe,Dnm1,G6pdx,Lgals3,Anxa1,Nppb,Pla2g4a,Scn1b,Cxcl12,Sdc1,Thy1,Trf,Bin1,Rab8b
GO:0043085	0.00482929	2.12602	8.39804	17	427	positive regulation of catalytic activity	Apoe,Hsph1,Trf,Sorl1,Nox4,Gprc5b,Cspg4,Egfr,Gas6,Gnai2,Ncf4,Tgfb2,Tgfb3,Timp2,Camkk2,Rassf2,Adcy7
GO:0010563	0.00990357	1.96075	9.05127	17	446	negative regulation of phosphorus metabolic process	Bgn,Sfrp2,1500015O10Rik,Hsph1,Ptpn6,Sorl1,Ubash3b,Apoe,Cdkn2b,Fbln1,Gfra2,Tgfb2,Thy1,Dbndd2,Nckap1l,Rassf2,Ppm1e
GO:0060326	1.04634e-06	4.80306	3.71386	16	183	cell chemotaxis	Ccl19,Itga9,Coro1a,Mpp1,Rac2,Nckap1l,Gpsm3,Aif1,Fgfr1,Figf,Gas6,Nr4a1,Lgals3,Anxa1,Cxcl12,Thbs4
GO:0010976	9.56021e-06	3.9823	4.40387	16	217	positive regulation of neuron projection development	Cobl,Fn1,Gprc5b,Fgfr1,Scn1b,Islr2,Apoe,Eef1a1,Nme1,Ptn,Cxcl12,Sphk1,Dpysl3,Ndnf,Ankrd1,Ndrg4
GO:0045785	9.43177e-05	3.24558	5.31575	16	264	positive regulation of cell adhesion	Ndnf,Coro1a,Card11,Aif1,Cd44,Fbln1,Fn1,Anxa1,Myoc,Ptn,Cxcl12,Thy1,Tpm1,Fstl3,Col16a1,Hsph1
GO:0003012	0.000139956	3.12859	5.49976	16	271	muscle system process	Jsrp1,Myoc,Nppb,Pi16,Myh7,Sulf1,Acta2,Col14a1,Kcnma1,Tpm1,Aif1,Ctgf,G6pdx,Ptgs2,Scn1b,Sphk1
GO:0051346	0.000392771	2.83457	6.02742	16	297	negative regulation of hydrolase activity	Nr4a1,Sfrp2,Serping1,Itih4,Timp2,Serpinb1a,Pi16,Sorl1,Cd44,Ecm1,Gas6,Gpx1,Anxa1,Rps6ka1,Tgfb2,Nckap1l
GO:0060537	0.0006481	2.69772	6.31154	16	311	muscle tissue development	Pi16,Fgfr1,Col14a1,Col3a1,Egr1,Gpx1,Nr4a1,Tpm1,Nox4,Nupr1,Megf10,Ankrd1,G6pdx,Ncam1,Tgfb2,Myh7
GO:0040011	0.000786961	2.64856	6.43273	16	359	locomotion	Sdc1,Ctgf,Cspg4,Dclk1,Gpx1,Hexb,Cd248,Nav1,Myo1g,Cd44,Vcan,Nrtn,Lcp1,Ndnf,Anln,Rasgef1a
GO:0044089	0.00208457	2.3916	7.06243	16	348	positive regulation of cellular component biogenesis	Cobl,Rac2,Tgfb3,Nckap1l,Apoe,Coro1a,Ctgf,Gda,Myoc,Lcp1,Sdc1,Tpm1,Dpysl3,Nox4,Col16a1,Ppm1e
GO:0022407	0.00118048	2.63024	6.04771	15	298	regulation of cell-cell adhesion	Lrrc32,Cd44,Coro1a,Ptpn6,Lgals3,Rac2,Ubash3b,Nckap1l,Card11,Aif1,Anxa1,Cxcl12,Thy1,Fstl3,Hsph1
GO:1903034	0.00197195	2.48704	6.37242	15	314	regulation of response to wounding	Ptgs2,Il33,Serping1,Apoe,Gpx1,Cd44,Anxa1,Gprc5b,Ubash3b,Gpsm3,Bcr,Egfr,Pla2g4a,Ptgis,Vkorc1
GO:0022603	0.00269003	2.40314	6.58468	15	338	regulation of anatomical structure morphogenesis	Fgfr1,Tnfrsf11b,Etv5,Sulf1,Ism1,Fzd1,Fzd2,Prkcb,Bcr,Col5a2,Ecm1,Lgals3,Ptgis,Ptgs2,Sphk1
GO:0045859	0.00332464	2.34543	6.73362	15	339	regulation of protein kinase activity	Hsph1,Trf,Nox4,Gprc5b,Cspg4,Egfr,Fgfr1,Gas6,Gnai2,Tgfb2,Tgfb3,Ccl19,Nckap1l,Camkk2,Rassf2
GO:0042326	0.00542944	2.21484	7.10301	15	350	negative regulation of phosphorylation	Bgn,Sfrp2,1500015O10Rik,Hsph1,Ptpn6,Sorl1,Ubash3b,Apoe,Cdkn2b,Fbln1,Gfra2,Thy1,Dbndd2,Rassf2,Ppm1e
GO:0033674	0.00664224	2.16212	7.26537	15	358	positive regulation of kinase activity	Hsph1,Trf,Nox4,Gprc5b,Cspg4,Egfr,Fgfr1,Gas6,Gnai2,Tgfb2,Tgfb3,Ccl19,Nckap1l,Camkk2,Rassf2
GO:0071345	0.00664224	2.16212	7.26537	15	358	cellular response to cytokine stimulus	Bgn,Cxcl12,Ccl19,Coro1a,Ecm1,Rpl3,Krt18,Entpd2,Egr1,Fn1,Gas6,Slit3,Sphk1,Ankrd1,Ptpn6
GO:0061448	2.42727e-05	4.10258	3.73416	14	184	connective tissue development	Ctgf,Arid5a,Bmp1,Mgp,Comp,Fgfr1,Prrx2,Tgfb2,Thbs3,Col1a1,Maf,Sfrp2,Sulf1,Egr1
GO:0048871	0.000803333	2.8573	5.21564	14	257	multicellular organismal homeostasis	Ptgs2,Trf,Gpx1,Map1a,Coro1a,Col14a1,Ctgf,Nox4,Ubash3b,Ctsk,Egfr,Tnfrsf11b,Pla2g4a,Rac2
GO:1903829	0.00111908	2.75373	5.39829	14	266	positive regulation of cellular protein localization	Sfrp2,Tgfb2,Tgfb3,Ctsk,Egfr,Gas6,Itgax,Ptgs2,Ptn,Rac2,Sorl1,Sphk1,Ccl19,Rab7l1
GO:0070997	0.00138284	2.68869	5.52006	14	272	neuron death	Apoe,Bok,Coro1a,Crlf1,Gpx1,Sorl1,Tgfb3,Egr1,G6pdx,Kcnma1,Lrp1,Tgfb2,Ndnf,Hsph1
GO:0010035	0.00193724	2.58678	5.723	14	282	response to inorganic substance	Hvcn1,Gpx1,Hsph1,Fbln5,Nr4a1,Egfr,Fn1,Kcnma1,Anxa1,Ncam1,Pla2g4a,Sod3,Trf,Ccl19
GO:0034109	0.00238233	2.52543	5.85369	14	293	homotypic cell-cell adhesion	Cd48,Lrrc32,Egr1,Ptpn6,Lgals3,Ncam1,Rac2,Cxcl12,Ubash3b,Actb,Lcp1,Ccl19,Megf10,Myl9
GO:0001816	0.00462761	2.33256	6.30624	14	319	cytokine production	Maf,Pcsk5,Cd300ld,Sulf1,G6pdx,Lum,Sphk1,Panx1,Gprc5b,Gpsm3,Card11,Figf,Ptgs2,Isg15
GO:0001501	1.03913e-06	6.01674	2.44582	13	125	skeletal system development	Vcan,Arid5a,Bmp1,Mgp,Fgfr1,Hexb,Lgals3,Col5a2,Maf,Pcsk5,Rassf2,Col1a2,Fbn1
GO:0030198	1.28718e-06	5.89097	2.49168	13	127	extracellular matrix organization	Fbln1,Tnfrsf11b,Fbln5,Mfap5,Ndnf,Olfml2b,Lgals3,Sulf1,Ltbp2,Comp,Ctgf,Fn1,Lcp1
GO:0030336	6.09987e-06	5.05031	2.8634	13	143	negative regulation of cell migration	Srgap3,Sfrp2,Il33,Bcr,Col3a1,Apoe,Arhgdib,Ptn,Cxcl12,Thy1,Tpm1,Dpysl3,Sulf1
GO:1900180	5.3749e-05	4.0378	3.51092	13	173	regulation of protein localization to nucleus	Rgs19,Dclk1,Fzd1,Sfrp2,Tgfb2,Tgfb3,Rassf5,Egfr,Gas6,Ptgs2,Sphk1,Ccl19,Dact3
GO:1903533	0.00090911	2.95301	4.68799	13	231	regulation of protein targeting	Rgs19,Fzd1,Sfrp2,Tgfb3,Ctsk,Egfr,Gas6,Itgax,Ptgs2,Rac2,Sphk1,Ccl19,Dact3
GO:0018212	0.00102314	2.91239	4.74887	13	234	peptidyl-tyrosine modification	Btk,Hsph1,Sfrp2,Cd44,Egfr,Ptpn6,Gprc5b,Crlf1,Fgfr1,Gas6,Hk1,Thbs4,Cspg4
GO:0045861	0.00205783	2.6787	5.13446	13	253	negative regulation of proteolysis	Timp2,Nr4a1,Sfrp2,Serping1,Itih4,Serpinb1a,Pi16,Sorl1,Cd44,Ecm1,Gas6,Gpx1,Rps6ka1
GO:0016477	0.00251777	2.61396	5.25584	13	295	cell migration	Sdc1,Ctgf,Dclk1,Gpx1,Cd248,Nav1,Myo1g,Cd44,Nrtn,Lcp1,Ndnf,Anln,Rasgef1a
GO:0051249	0.00767058	2.26568	6.00712	13	296	regulation of lymphocyte activation	Lrrc32,Cd44,Coro1a,Ptpn6,Lgals3,Rac2,Nckap1l,Card11,Aif1,Gas6,Anxa1,Thy1,Hsph1
GO:0030199	6.31932e-13	29.9818	0.649418	12	32	collagen fibril organization	Lum,Col14a1,Col3a1,Col5a2,Fmod,Sfrp2,Lepre1,Dpt,Adamts2,Col1a1,Col1a2,Tgfb2
GO:0001503	8.44756e-06	5.31585	2.51764	12	127	ossification	Ptn,Bmp1,Ecm1,Mgp,Fstl3,Col1a1,Nab2,Ctgf,Thbs3,Lepre1,Igsf10,Ptgs2
GO:0048520	1.07069e-05	5.18419	2.57738	12	127	positive regulation of behavior	Cxcl12,Rac2,Nckap1l,Gpsm3,Aif1,Fgfr1,Figf,Fn1,Gas6,Hmgb1,Thbs4,Ccl19
GO:0032103	3.349e-05	4.57379	2.88532	12	144	positive regulation of response to external stimulus	Ly86,Cxcl12,Rac2,Nckap1l,Aif1,Fgfr1,Figf,Fn1,Gas6,Hmgb1,Thbs4,Ccl19
GO:0001818	9.94618e-05	4.04774	3.2268	12	159	negative regulation of cytokine production	Lrrc32,Fgfr1,Il33,Btk,Prg4,Nckap1l,Fbln1,Fn1,Gas6,Anxa1,Tgfb2,Tgfb3
GO:0007155	0.000280376	3.58912	3.60338	12	192	cell adhesion	Vcan,Wisp2,Col12a1,Col14a1,Col15a1,Col6a1,Comp,Thbs3,Fbln5,Dpt,Col8a2,Itga9
GO:0051924	0.000407408	3.43395	3.75445	12	185	regulation of calcium ion transport	Coro1a,Ptpn6,Jsrp1,Ubash3b,G6pdx,Gnai2,Gnao1,Lgals3,Ptgs2,Cxcl12,Tgfb2,Thy1
GO:0043523	0.000568595	3.29899	3.89651	12	192	regulation of neuron apoptotic process	Apoe,Coro1a,Crlf1,Gpx1,Tgfb3,Egr1,G6pdx,Kcnma1,Lrp1,Tgfb2,Ndnf,Hsph1
GO:1901342	0.000652498	3.24431	3.95739	12	195	regulation of vasculature development	Sfrp2,Ism1,Prkcb,Ecm1,Egr1,Lgals3,Ptgis,Ptgs2,Ptn,Sparc,Sphk1,Sulf1
GO:1902105	0.000815344	3.15706	4.05887	12	200	regulation of leukocyte differentiation	Cd44,Ptpn6,Rbp1,Ubash3b,Nckap1l,Card11,Rassf2,Gpr68,Gas6,Anxa1,Nme1,Fstl3
GO:0050768	0.00124384	2.99578	4.26181	12	210	negative regulation of neurogenesis	Ngef,Vim,Col3a1,Sorl1,Apoe,Lrp1,Ptn,Thy1,Dpysl3,Cspg4,Arhgap4,Rab7l1
GO:1903651	0.0012954	2.98054	4.2821	12	211	positive regulation of cytoplasmic transport	Sfrp2,Tgfb3,Ctsk,Egfr,Gas6,Itgax,Ptgs2,Rac2,Sorl1,Sphk1,Thy1,Ccl19
GO:0007265	0.00230656	2.76907	4.58652	12	226	Ras protein signal transduction	Col3a1,Gna13,Ngef,Bcr,Arhgef40,Aif1,Dok2,Apoe,Col1a2,Myoc,Timp2,Rasgef1a
GO:0070661	0.0037597	2.59681	4.87064	12	240	leukocyte proliferation	Il33,Lrrc32,Cd44,Coro1a,Ptpn6,Rac2,Cxcl12,Nckap1l,Card11,Aif1,Lgals3,Anxa1
GO:0060249	0.00643111	2.4141	5.21564	12	257	anatomical structure homeostasis	Trf,Map1a,Coro1a,Col14a1,Ctgf,Nox4,Ubash3b,Ctsk,Egfr,Tnfrsf11b,Pla2g4a,Rac2
GO:0006979	0.00987085	2.27273	5.52006	12	272	response to oxidative stress	Ptgs2,Gpx1,Apoe,G6pdx,Hsph1,Fbln5,Btk,Anxa1,Sod3,Ccl19,Etv5,Cygb
GO:0060348	8.68871e-05	4.45306	2.70466	11	134	bone development	Myoc,Comp,Nab2,Thbs3,Sulf1,Col1a1,Ptpn6,Sfrp2,Sparc,Vkorc1,Lepre1
GO:0033002	0.000118781	4.28701	2.80062	11	138	muscle cell proliferation	Megf10,Fgfr1,Aif1,Egfr,Egr1,Ncam1,Nppb,Pde1a,Ptgs2,Tgfb2,Ndrg4
GO:0007599	0.00015318	4.15509	2.88179	11	142	hemostasis	Entpd2,Serping1,Gas6,Gna13,Ptpn6,Vkorc1,Ubash3b,Actb,Apoe,Fbln1,Myl9
GO:0050817	0.000173337	4.09211	2.92238	11	144	coagulation	Entpd2,Serping1,Gas6,Gna13,Ptpn6,Vkorc1,Ubash3b,Actb,Apoe,Fbln1,Myl9
GO:0001649	0.000329056	3.77698	3.14562	11	155	osteoblast differentiation	Myoc,Tmem119,Sfrp2,Rassf2,Col6a1,Vcan,Fgfr1,Fzd1,Mrc2,Tnc,Pdlim7
GO:2000021	0.000431616	3.64912	3.24709	11	160	regulation of ion homeostasis	Coro1a,Ptpn6,Jsrp1,Ubash3b,Anpep,Myoc,Nppb,Scn1b,Tgfb2,Thy1,Ccl19
GO:0048588	0.00045505	3.62457	3.26739	11	161	developmental cell growth	Apoe,Slit3,Fn1,Pi16,Dclk1,Cobl,Col14a1,Islr2,G6pdx,Cxcl12,Arhgap4
GO:0090287	0.000870228	3.33285	3.53121	11	174	regulation of cellular response to growth factor stimulus	Fzd1,Sfrp2,Bmper,Fstl3,Sulf1,Fbn1,Prkcb,Cdkn2b,Fgfr1,Figf,Tgfb3
GO:0006469	0.00149429	3.10203	3.77474	11	186	negative regulation of protein kinase activity	Bgn,1500015O10Rik,Sfrp2,Ptpn6,Sorl1,Ubash3b,Apoe,Cdkn2b,Thy1,Dbndd2,Ppm1e
GO:0050673	0.00186151	3.01103	3.88046	11	194	epithelial cell proliferation	Rps6ka1,Igfbp4,Col8a2,Egfr,Ecm1,Gpx1,Nr4a1,Nme1,Cxcl12,Thbs4,Bmper
GO:0007162	0.00200255	2.98144	3.91681	11	193	negative regulation of cell adhesion	Col1a1,Lrrc32,Cd44,Ptpn6,Lgals3,Ubash3b,Fbln1,Anxa1,Myoc,Cxcl12,Tnc
GO:0044744	0.00397617	2.71012	4.2821	11	211	protein targeting to nucleus	Rgs19,Fzd1,Sfrp2,Tgfb3,Egfr,Gas6,Ptgs2,Sphk1,Tgfb2,Ccl19,Dact3
GO:1902593	0.00397617	2.71012	4.2821	11	211	single-organism nuclear import	Rgs19,Fzd1,Sfrp2,Tgfb3,Egfr,Gas6,Ptgs2,Sphk1,Tgfb2,Ccl19,Dact3
GO:0050867	0.00411996	2.69647	4.3024	11	212	positive regulation of cell activation	Il33,Coro1a,Nckap1l,Card11,Aif1,Ctgf,Gas6,Anxa1,Rps6ka1,Thy1,Hsph1
GO:0043405	0.00507206	2.61735	4.42416	11	218	regulation of MAP kinase activity	Trf,Sfrp2,Ptpn6,Sorl1,Nox4,Cspg4,Apoe,Egfr,Fgfr1,Gnai2,Tgfb3
GO:0046651	0.00703798	2.4952	4.62711	11	228	lymphocyte proliferation	Lrrc32,Cd44,Coro1a,Ptpn6,Rac2,Cxcl12,Nckap1l,Card11,Aif1,Lgals3,Anxa1
GO:0032956	0.00873658	2.41619	4.76917	11	235	regulation of actin cytoskeleton organization	Tgfb2,Capg,Myoc,Coro1a,Lrp1,Nckap1l,Ctgf,Tpm1,Nox4,Sh3bgrl3,Ppm1e
GO:0050777	2.27689e-05	5.82034	1.92796	10	95	negative regulation of immune response	Gpx1,Il33,Bcr,Ptpn6,Lgals3,Serping1,Col3a1,Anxa1,Tgfb2,Tgfb3
GO:0002685	2.45032e-05	5.7633	1.94346	10	97	regulation of leukocyte migration	Il33,Ecm1,Anxa1,Gpsm3,Bcr,Aif1,Figf,Gas6,Lgals3,Cxcl12
GO:0048771	6.47642e-05	5.08622	2.17463	10	108	tissue remodeling	Trf,Thbs4,Cspg4,Tgfb2,Nox4,Rassf2,Ctsk,Egfr,Anxa1,Rac2
GO:0050920	0.000192932	4.40541	2.47754	10	123	regulation of chemotaxis	Mpp1,Rac2,Nckap1l,Gpsm3,Aif1,Fgfr1,Fn1,Gas6,Thbs4,Ccl19
GO:0042129	0.000219016	4.33207	2.5165	10	124	regulation of T cell proliferation	Lrrc32,Cd44,Coro1a,Ptpn6,Rac2,Nckap1l,Card11,Aif1,Lgals3,Anxa1
GO:0006909	0.000233855	4.29413	2.53679	10	125	phagocytosis	Gas6,Megf10,Bcr,Aif1,Anxa1,Lrp1,Nckap1l,Myo1g,Coro1a,Rab34
GO:1904589	0.000547403	3.82483	2.82091	10	139	regulation of protein import	Rgs19,Fzd1,Sfrp2,Tgfb3,Egfr,Gas6,Ptgs2,Sphk1,Ccl19,Dact3
GO:0001666	0.00093916	3.5475	3.02385	10	149	response to hypoxia	Egr1,Kcnma1,Prkcb,Sod3,Aldh3a1,Ptgis,Tgfb2,Tgfb3,Ndnf,Fndc1
GO:0070482	0.00146527	3.32994	3.2065	10	158	response to oxygen levels	Egr1,Kcnma1,Prkcb,Sod3,Aldh3a1,Ptgis,Tgfb2,Tgfb3,Ndnf,Fndc1
GO:0010631	0.00184803	3.22014	3.30798	10	163	epithelial cell migration	Gpx1,Apoe,Fgfr1,Nr4a1,Ptgs2,Sparc,Tgfb2,Anln,Bmper,Sh3bgrl3
GO:0048738	0.00202213	3.1782	3.34856	10	165	cardiac muscle tissue development	Pi16,Fgfr1,Col14a1,Tpm1,Nox4,G6pdx,Ncam1,Tgfb2,Ankrd1,Myh7
GO:0042493	0.00202213	3.1782	3.34856	10	165	response to drug	Sfrp2,Ankrd1,Aldh3a1,Fzd1,Gas6,Ncam1,Prkcb,Tgfb2,Nckap1l,Ppm1e
GO:0032944	0.00202213	3.1782	3.34856	10	165	regulation of mononuclear cell proliferation	Lrrc32,Cd44,Coro1a,Ptpn6,Rac2,Nckap1l,Card11,Aif1,Lgals3,Anxa1
GO:0090130	0.00211401	3.15763	3.36886	10	166	tissue migration	Gpx1,Apoe,Fgfr1,Nr4a1,Ptgs2,Sparc,Tgfb2,Anln,Bmper,Sh3bgrl3
GO:0046822	0.00211401	3.15763	3.36886	10	166	regulation of nucleocytoplasmic transport	Rgs19,Fzd1,Sfrp2,Tgfb3,Egfr,Gas6,Ptgs2,Sphk1,Ccl19,Dact3
GO:0050730	0.00273839	3.03957	3.49062	10	172	regulation of peptidyl-tyrosine phosphorylation	Hsph1,Sfrp2,Cd44,Egfr,Ptpn6,Gprc5b,Crlf1,Gas6,Thbs4,Cspg4
GO:0060560	0.00336443	2.94766	3.5921	10	177	developmental growth involved in morphogenesis	Apoe,Slit3,Fn1,Dclk1,Sfrp2,Cobl,Islr2,Cxcl12,Tnc,Arhgap4
GO:0060541	0.00594658	2.70224	3.89651	10	192	respiratory system development	Fgfr1,Ctgf,Gng8,Hmgb1,Tgfb3,Aldh1a3,Adamts2,Mgp,Sparc,Tnc
GO:0032147	0.00638366	2.67254	3.9371	10	194	activation of protein kinase activity	Trf,Cspg4,Egfr,Gas6,Gnai2,Tgfb2,Tgfb3,Gprc5b,Nckap1l,Camkk2
GO:0030111	0.00661137	2.65793	3.95739	10	195	regulation of Wnt signaling pathway	Rgs19,Fzd1,Lrp1,Sfrp2,Egr1,Gprc5b,Dact3,Col1a1,Bicc1,Sulf1
GO:0002690	9.03055e-06	7.53596	1.38001	9	68	positive regulation of leukocyte chemotaxis	Rac2,Nckap1l,Gpsm3,Aif1,Figf,Gas6,Cxcl12,Thbs4,Ccl19
GO:0051017	0.000265804	4.66999	2.11061	9	104	actin filament bundle assembly	Aif1,Lcp1,Actn1,Myoc,Ctgf,Tpm1,Dpysl3,Nox4,Ppm1e
GO:0007015	0.000324343	4.53344	2.16669	9	109	actin filament organization	Lcp1,Trf,Pdlim3,Myoc,Fat1,Ctgf,Rac2,Nox4,Ppm1e
GO:0010977	0.000404019	4.39096	2.23238	9	110	negative regulation of neuron projection development	Ngef,Vim,Apoe,Lrp1,Thy1,Dpysl3,Cspg4,Arhgap4,Rab7l1
GO:0010951	0.000492654	4.26351	2.29326	9	113	negative regulation of endopeptidase activity	Nr4a1,Sfrp2,Timp2,Sorl1,Serping1,Cd44,Gas6,Gpx1,Rps6ka1
GO:0051270	0.000496702	4.24991	2.29274	9	125	regulation of cellular component movement	Igsf8,Ecm1,Gna13,Anxa1,Mpp1,Sorl1,Vim,Bmper,Sh3bgrl3
GO:0071773	0.000596665	4.14322	2.35414	9	116	cellular response to BMP stimulus	Bmp1,Gdf1,Egr1,Fzd1,Sfrp2,Bmper,Fstl3,Fbn1,Sulf1
GO:0071363	0.00116801	3.73981	2.58449	9	132	cellular response to growth factor stimulus	Tgfb2,Gas6,Sparc,Coro1a,Col3a1,Col1a2,Eef1a1,Egfr,Ankrd1
GO:0050866	0.00213937	3.40541	2.82091	9	139	negative regulation of cell activation	Lrrc32,Bcr,Cd44,Ptpn6,Lgals3,Ubash3b,Apoe,Anxa1,Cygb
GO:0045637	0.00271883	3.27828	2.92238	9	144	regulation of myeloid cell differentiation	Hmgb1,Rbp1,Ubash3b,Nckap1l,Rassf2,Gpr68,Isg15,Nme1,Fstl3
GO:0048839	0.00357101	3.13763	3.04415	9	150	inner ear development	Maf,Bmper,Prrx2,Fzd2,Bcr,Fgfr1,Kcnma1,Dfna5,Aldh1a3
GO:0003018	0.00389744	3.09337	3.08474	9	152	vascular process in circulatory system	Nppb,Acta2,Apoe,G6pdx,Gpx1,Kcnma1,Bcr,Egfr,Ptgs2
GO:0051056	0.0048161	2.98795	3.18621	9	157	regulation of small GTPase mediated signal transduction	Col3a1,Ngef,Garnl3,Bcr,Arhgef40,Apoe,Myoc,Timp2,Rasgef1a
GO:0001101	0.00613141	2.87048	3.30798	9	163	response to acid chemical	Col3a1,Col5a2,Col6a1,Col1a1,Col1a2,Egfr,Col16a1,Egr1,Ccl19
GO:0042063	0.00648673	2.84305	3.33702	9	167	gliogenesis	Il33,Lgi4,Nab2,Myoc,Egfr,Ptn,Trf,Bin1,Etv5
GO:0030323	0.0071513	2.79713	3.38915	9	167	respiratory tube development	Fgfr1,Ctgf,Hmgb1,Pcsk5,Tgfb3,Adamts2,Mgp,Sparc,Tnc
GO:0061138	0.00891858	2.6938	3.51092	9	173	morphogenesis of a branching epithelium	Fgfr1,Sfrp2,Etv5,Sulf1,Cd44,Gna13,Cxcl12,Mgp,Tnc
GO:0007249	0.00891858	2.6938	3.51092	9	173	I-kappaB kinase/NF-kappaB signaling	Gprc5b,Btk,Prkcb,Card11,Rhoc,Ecm1,Ptgs2,Sphk1,Ccl19
GO:0048705	0.0092427	2.67731	3.53121	9	174	skeletal system morphogenesis	Ctgf,Col1a1,Comp,Nab2,Prrx2,Tgfb2,Thbs3,Sfrp2,Tgfb3
GO:0044259	3.88414e-05	7.16603	1.27854	8	63	multicellular organismal macromolecule metabolic process	Adamts2,Col1a1,Ctsk,Ctgf,Mrc2,Tgfb3,Lepre1,Cygb
GO:0014812	4.3616e-05	7.03764	1.29884	8	64	muscle cell migration	Anxa1,Lrp1,Aif1,Egr1,Sorl1,Thbs4,Nox4,Ndrg4
GO:0002698	0.00032803	5.11175	1.72502	8	85	negative regulation of immune effector process	Il33,Bcr,Ptpn6,Lgals3,Serping1,Anxa1,Tgfb2,Tgfb3
GO:0040012	0.000336604	5.0755	1.72815	8	94	regulation of locomotion	Igsf8,Ecm1,Gna13,Anxa1,Sorl1,Vim,Bmper,Sh3bgrl3
GO:0006022	0.000355397	5.04591	1.74531	8	86	aminoglycan metabolic process	Ugdh,Bgn,Ndnf,Itih4,Hexb,Chpf,Cd44,B3gnt8
GO:0097530	0.000484104	4.7986	1.82649	8	90	granulocyte migration	Ccl19,Itga9,Mpp1,Rac2,Nckap1l,Lgals3,Anxa1,Thbs4
GO:0022612	0.0020233	3.77844	2.27296	8	112	gland morphogenesis	Fgfr1,Rps6ka1,Etv5,Sulf1,Cd44,Egfr,Tnc,Ptn
GO:0007605	0.00238899	3.67183	2.33385	8	115	sensory perception of sound	Map1a,Hexb,Dnm1,Fgfr1,Gpx1,Kcnma1,Dfna5,Col1a1
GO:0070509	0.00439616	3.29915	2.57738	8	127	calcium ion import	Coro1a,Ptpn6,Jsrp1,Ubash3b,Lgals3,Tgfb2,Thy1,Ccl19
GO:0070374	0.00553893	3.16515	2.67885	8	132	positive regulation of ERK1 and ERK2 cascade	Ccl19,Ndrg4,Cd44,Nox4,Egfr,Ctgf,Gas6,Bmper
GO:0003205	0.00553893	3.16515	2.67885	8	132	cardiac chamber development	Fzd1,Fzd2,Lrp1,Pcsk5,Tpm1,Sfrp2,Myh7,Tgfb2
GO:0007178	0.0057141	3.14671	2.69258	8	135	transmembrane receptor protein serine/threonine kinase signaling pathway	Egr1,Fzd1,Sfrp2,Bmper,Fstl3,Fbn1,Col3a1,Col1a2
GO:0010770	0.00579238	3.13964	2.69915	8	133	positive regulation of cell morphogenesis involved in differentiation	Fn1,Tgfb3,Islr2,Apoe,Col1a1,Myoc,Cxcl12,Tgfb2
GO:0034112	0.00605457	3.11453	2.71944	8	134	positive regulation of homotypic cell-cell adhesion	Coro1a,Nckap1l,Card11,Aif1,Cd44,Anxa1,Thy1,Hsph1
GO:0035150	0.00605457	3.11453	2.71944	8	134	regulation of tube size	Nppb,Acta2,Apoe,G6pdx,Gpx1,Kcnma1,Egfr,Ptgs2
GO:0010810	0.00605457	3.11453	2.71944	8	134	regulation of cell-substrate adhesion	Col1a1,Ndnf,Myoc,Fbln1,Fn1,Ptn,Rac2,Col16a1
GO:0050770	0.00632569	3.08982	2.73973	8	135	regulation of axonogenesis	Apoe,Slit3,Fn1,Islr2,Cxcl12,Thy1,Vim,Arhgap4
GO:1903039	0.00660592	3.06549	2.76003	8	136	positive regulation of leukocyte cell-cell adhesion	Coro1a,Nckap1l,Card11,Aif1,Cd44,Anxa1,Thy1,Hsph1
GO:0045216	0.00782176	2.97187	2.84121	8	140	cell-cell junction organization	Rhoc,Myoc,Tgfb2,Tgfb3,Thy1,Col16a1,Actn1,Rab8b
GO:0008154	0.00956948	2.86254	2.94268	8	145	actin polymerization or depolymerization	Enah,Capg,Coro1a,Cobl,Nckap1l,Aif1,Tpm1,Sh3bgrl3
GO:0071230	1.39713e-05	10.4332	0.811773	7	40	cellular response to amino acid stimulus	Col3a1,Col5a2,Col6a1,Col1a1,Col1a2,Egfr,Col16a1
GO:2000106	0.0005822	5.3695	1.4409	7	71	regulation of leukocyte apoptotic process	Cd44,Tgfb2,Anxa1,Gas6,Lgals3,Cxcl12,Ccl19
GO:0001936	0.000633863	5.28657	1.46119	7	72	regulation of endothelial cell proliferation	Apoe,Ecm1,Nr4a1,Cxcl12,Sparc,Thbs4,Sulf1
GO:0030168	0.000748077	5.12814	1.50178	7	74	platelet activation	Entpd2,Gna13,Ptpn6,Ubash3b,Actb,Apoe,Myl9
GO:0051283	0.0014781	4.51838	1.68443	7	83	negative regulation of sequestering of calcium ion	Coro1a,Ptpn6,Jsrp1,Ubash3b,Tgfb2,Thy1,Ccl19
GO:0097553	0.00158499	4.45943	1.70472	7	84	calcium ion transmembrane import into cytosol	Coro1a,Ptpn6,Jsrp1,Ubash3b,Tgfb2,Thy1,Ccl19
GO:0009888	0.00217979	4.19052	1.79944	7	98	tissue development	Gdf1,Tgfb3,Dact3,Col5a2,Fn1,Nrtn,Igsf10
GO:0051238	0.00267215	4.03775	1.86708	7	92	sequestering of metal ion	Coro1a,Ptpn6,Jsrp1,Ubash3b,Tgfb2,Thy1,Ccl19
GO:0048660	0.00284052	3.99056	1.88737	7	93	regulation of smooth muscle cell proliferation	Aif1,Egfr,Egr1,Nppb,Pde1a,Ptgs2,Ndrg4
GO:0031589	0.00311285	3.91936	1.91793	7	96	cell-substrate adhesion	Ctgf,Gas6,Myo1g,Coro1a,Col3a1,Thy1,Actn1
GO:0045766	0.00402775	3.72894	2.00914	7	99	positive regulation of angiogenesis	Sfrp2,Prkcb,Ecm1,Lgals3,Ptgis,Ptgs2,Sphk1
GO:0060402	0.00527663	3.53565	2.11061	7	104	calcium ion transport into cytosol	Coro1a,Ptpn6,Jsrp1,Ubash3b,Tgfb2,Thy1,Ccl19
GO:0050680	0.00527663	3.53565	2.11061	7	104	negative regulation of epithelial cell proliferation	Apoe,Cdkn2b,Ptn,Sfrp2,Sparc,Tgfb2,Sulf1
GO:0031214	0.00555781	3.49936	2.1309	7	105	biomineral tissue development	Ptn,Ecm1,Mgp,Tmem119,Col1a1,Gas6,Ptgs2
GO:0008347	9.13786e-05	9.49251	0.75089	6	37	glial cell migration	Cspg4,Hexb,Vcan,Fn1,Tgfb2,Vim
GO:0060395	0.00101511	5.76296	1.15678	6	57	SMAD protein signal transduction	Bmp1,Gdf1,Tgfb2,Tgfb3,Trf,Vim
GO:0014897	0.0013311	5.4418	1.21766	6	60	striated muscle hypertrophy	Myoc,Nppb,Pi16,Myh7,Col14a1,G6pdx
GO:0048644	0.00158011	5.24681	1.25825	6	62	muscle organ morphogenesis	Fzd1,Fzd2,Col3a1,Tpm1,Ankrd1,Myh7
GO:0051279	0.00171716	5.15445	1.27854	6	63	regulation of release of sequestered calcium ion into cytosol	Coro1a,Ptpn6,Jsrp1,Ubash3b,Tgfb2,Thy1
GO:0051897	0.00218277	4.89583	1.33943	6	66	positive regulation of protein kinase B signaling	Gpx1,Nox4,Egfr,Gas6,Myoc,Ccl19
GO:0060419	0.00218277	4.89583	1.33943	6	66	heart growth	Pi16,Fgfr1,Col14a1,G6pdx,Ncam1,Tgfb2
GO:0043154	0.00254222	4.73733	1.38001	6	68	negative regulation of cysteine-type endopeptidase activity involved in apoptotic process	Nr4a1,Sfrp2,Cd44,Gas6,Gpx1,Rps6ka1
GO:0002062	0.00388905	4.31775	1.50178	6	74	chondrocyte differentiation	Arid5a,Fgfr1,Ctgf,Maf,Sfrp2,Sulf1
GO:0042307	0.00473254	4.13456	1.56266	6	77	positive regulation of protein import into nucleus	Sfrp2,Tgfb3,Egfr,Ptgs2,Sphk1,Ccl19
GO:0003014	0.00473254	4.13456	1.56266	6	77	renal system process	Sulf1,G6pdx,Kcnma1,Gas6,Anpep,Nppb
GO:0090090	0.0050415	4.07688	1.58296	6	78	negative regulation of canonical Wnt signaling pathway	Rgs19,Fzd1,Sfrp2,Egr1,Dact3,Bicc1
GO:0035023	0.0050415	4.07688	1.58296	6	78	regulation of Rho protein signal transduction	Col3a1,Ngef,Bcr,Arhgef40,Apoe,Myoc
GO:0010594	0.005365	4.02079	1.60325	6	79	regulation of endothelial cell migration	Apoe,Fgfr1,Ptgs2,Sparc,Bmper,Sh3bgrl3
GO:1903524	0.00642672	3.86137	1.66413	6	82	positive regulation of blood circulation	Tpm1,Egfr,Ctgf,Kcnma1,Ptgs2,Tgfb2
GO:0050729	0.00681233	3.81099	1.68443	6	83	positive regulation of inflammatory response	Ptgs2,Il33,Gprc5b,Gpsm3,Egfr,Pla2g4a
GO:0090100	0.00681233	3.81099	1.68443	6	83	positive regulation of transmembrane receptor protein serine/threonine kinase signaling pathway	Bmp1,Gdf1,Tgfb2,Tgfb3,Cdkn2b,Sulf1
GO:1903038	0.00852357	3.62191	1.76561	6	87	negative regulation of leukocyte cell-cell adhesion	Lrrc32,Cd44,Ptpn6,Lgals3,Anxa1,Cxcl12
GO:0045995	0.00948581	3.53421	1.8062	6	89	regulation of embryonic development	Sfrp2,Sulf1,Fgfr1,Fzd1,Fzd2,Col5a2
GO:0010771	0.00999491	3.49192	1.82649	6	90	negative regulation of cell morphogenesis involved in differentiation	Ngef,Dact3,Fbln1,Sfrp2,Thy1,Arhgap4
GO:0046457	6.62562e-05	14.3943	0.446475	5	22	prostanoid biosynthetic process	Ptgis,Ptgs2,Anxa1,Pla2g4a,Sphk1
GO:0006693	0.000154827	11.6497	0.527653	5	26	prostaglandin metabolic process	Ptgis,Ptgs2,Anxa1,Pla2g4a,Sphk1
GO:1902622	0.000428971	9.05759	0.649418	5	32	regulation of neutrophil migration	Mpp1,Rac2,Nckap1l,Thbs4,Ccl19
GO:0030514	0.000751511	7.88695	0.730596	5	36	negative regulation of BMP signaling pathway	Fzd1,Sfrp2,Bmper,Fstl3,Fbn1
GO:0071622	0.000751511	7.88695	0.730596	5	36	regulation of granulocyte chemotaxis	Mpp1,Rac2,Nckap1l,Thbs4,Ccl19
GO:0002548	0.000751511	7.88695	0.730596	5	36	monocyte chemotaxis	Ccl19,Aif1,Lgals3,Anxa1,Cxcl12
GO:1901570	0.000751511	7.88695	0.730596	5	36	fatty acid derivative biosynthetic process	Ptgis,Ptgs2,Pla2g4a,Anxa1,Sphk1
GO:0051496	0.000854657	7.64002	0.75089	5	37	positive regulation of stress fiber assembly	Ctgf,Myoc,Tpm1,Nox4,Ppm1e
GO:0055021	0.00109211	7.18974	0.791479	5	39	regulation of cardiac muscle tissue growth	Pi16,Fgfr1,Col14a1,G6pdx,Ncam1
GO:0098869	0.00170906	6.43136	0.872656	5	43	cellular oxidant detoxification	Fbln5,Apoe,Gpx1,Sod3,Cygb
GO:1903510	0.00254955	5.81744	0.953833	5	47	mucopolysaccharide metabolic process	Bgn,Ndnf,Itih4,Chpf,Cd44
GO:0048146	0.00306671	5.55233	0.994422	5	49	positive regulation of fibroblast proliferation	Egfr,Fbln1,Fn1,Gas6,Sphk1
GO:0060393	0.00335184	5.42862	1.01472	5	50	regulation of pathway-restricted SMAD protein phosphorylation	Bmp1,Gdf1,Tgfb2,Tgfb3,Bmper
GO:0010717	0.00335184	5.42862	1.01472	5	50	regulation of epithelial to mesenchymal transition	Tgfb3,Dact3,Col1a1,Sfrp2,Tgfb2
GO:0098754	0.00335184	5.42862	1.01472	5	50	detoxification	Fbln5,Apoe,Gpx1,Sod3,Cygb
GO:0007044	0.00590461	4.69585	1.15678	5	57	cell-substrate junction assembly	Fn1,Myoc,Thy1,Col16a1,Actn1
GO:0043534	0.00590461	4.69585	1.15678	5	57	blood vessel endothelial cell migration	Gpx1,Apoe,Nr4a1,Ptgs2,Sh3bgrl3
GO:0030334	0.00621527	4.6172	1.16854	5	64	regulation of cell migration	Gna13,Sorl1,Vim,Bmper,Sh3bgrl3
GO:0060191	0.00635663	4.60696	1.17707	5	58	regulation of lipase activity	Gna13,Lrp1,Rhoc,Fgfr1,Anxa1
GO:1903426	0.00635663	4.60696	1.17707	5	58	regulation of reactive oxygen species biosynthetic process	Aif1,Eef1a1,Egfr,Ptgis,Ptgs2
GO:0042311	0.00635663	4.60696	1.17707	5	58	vasodilation	Apoe,G6pdx,Gpx1,Kcnma1,Egfr
GO:0043502	0.00683239	4.52138	1.19737	5	59	regulation of muscle adaptation	Pi16,Myh7,Col14a1,Aif1,G6pdx
GO:0035914	0.00840825	4.28263	1.25825	5	62	skeletal muscle cell differentiation	Egr1,Nr4a1,Nupr1,Megf10,Ankrd1
GO:1903649	0.00856742	4.25808	1.26339	5	64	regulation of cytoplasmic transport	Coro1a,Ptpn6,Jsrp1,Ubash3b,Tgfb2
GO:0044344	0.00898507	4.20853	1.27854	5	63	cellular response to fibroblast growth factor stimulus	Ctgf,Sulf1,Fgfr1,Cd44,Nr4a1
GO:0061082	0.000507538	13.0138	0.385592	4	19	myeloid leukocyte cytokine production	Gas6,Gprc5b,Tgfb2,Tgfb3
GO:0090023	0.0010876	10.2716	0.46677	4	23	positive regulation of neutrophil chemotaxis	Rac2,Nckap1l,Thbs4,Ccl19
GO:0002762	0.00202224	8.48315	0.547947	4	27	negative regulation of myeloid leukocyte differentiation	Ubash3b,Gpr68,Nme1,Fstl3
GO:0001775	0.00217169	8.26215	0.557107	4	29	cell activation	Megf10,Egfr,Fn1,Bmper
GO:0072678	0.00340201	7.22463	0.629124	4	31	T cell migration	Ecm1,Myo1g,Aif1,Cxcl12
GO:0045124	0.00382673	6.96619	0.649418	4	32	regulation of bone resorption	Trf,Ubash3b,Egfr,Tnfrsf11b
GO:0010464	0.00428596	6.72557	0.669713	4	33	regulation of mesenchymal cell proliferation	Fgfr1,Prrx2,Hmgb1,Ptn
GO:0007566	0.00428596	6.72557	0.669713	4	33	embryo implantation	Ptgis,Pcsk5,Ptgs2,Arhgdib
GO:0045773	0.00478097	6.50099	0.690007	4	34	positive regulation of axon extension	Fn1,Islr2,Apoe,Cxcl12
GO:0017145	0.00478097	6.50099	0.690007	4	34	stem cell division	Sfrp2,Tgfb2,Fgfr1,Etv5
GO:0050854	0.00531298	6.2909	0.710301	4	35	regulation of antigen receptor-mediated signaling pathway	Thy1,Ptpn6,Lgals3,Prkcb
GO:0032964	0.00531298	6.2909	0.710301	4	35	collagen biosynthetic process	Col1a1,Ctgf,Tgfb3,Cygb
GO:0016049	0.00545809	6.2203	0.714597	4	37	cell growth	Lepre1,Tgfb3,Nupr1,Ndnf
GO:0006801	0.00856818	5.41552	0.811773	4	40	superoxide metabolic process	Nox4,Sod3,Fbln5,Egfr
GO:0014068	0.0093458	5.26883	0.832067	4	41	positive regulation of phosphatidylinositol 3-kinase signaling	Hcst,Ptpn6,Myoc,Tgfb2
GO:0032418	0.0093458	5.26883	0.832067	4	41	lysosome localization	Rac2,Btk,Map6,Rab34
GO:0051764	0.000635534	24.3422	0.182649	3	9	actin crosslink formation	Actn1,Dpysl3,Cobl
GO:0043206	0.000635534	24.3422	0.182649	3	9	extracellular fibril organization	Mfap5,Ltbp2,Col3a1
GO:0046697	0.00159078	16.2252	0.243532	3	12	decidualization	Ptgis,Ptgs2,Pla2g4a
GO:0050930	0.00159078	16.2252	0.243532	3	12	induction of positive chemotaxis	Cxcl12,Figf,Hmgb1
GO:0035412	0.00200562	14.684	0.262392	3	13	regulation of catenin import into nucleus	Rgs19,Sfrp2,Egfr
GO:0090179	0.00255392	13.2735	0.284121	3	14	planar cell polarity pathway involved in neural tube closure	Fzd1,Sfrp2,Fzd2
GO:0050860	0.00314475	12.1667	0.304415	3	15	negative regulation of T cell receptor signaling pathway	Thy1,Ptpn6,Lgals3
GO:0090177	0.00314475	12.1667	0.304415	3	15	establishment of planar polarity involved in neural tube closure	Fzd1,Sfrp2,Fzd2
GO:0014912	0.00314475	12.1667	0.304415	3	15	negative regulation of smooth muscle cell migration	Lrp1,Aif1,Ndrg4
GO:0070208	0.00381275	11.2301	0.324709	3	16	protein heterotrimerization	Col1a1,Col1a2,Col6a1
GO:0033630	0.00381275	11.2301	0.324709	3	16	positive regulation of cell adhesion mediated by integrin	Ptpn6,Nckap1l,Tgfb2
GO:0030574	0.00381275	11.2301	0.324709	3	16	collagen catabolic process	Adamts2,Ctsk,Mrc2
GO:0034104	0.00381275	11.2301	0.324709	3	16	negative regulation of tissue remodeling	Ubash3b,Bcr,Tnfrsf11b
GO:0045453	0.00443667	10.5339	0.341617	3	17	bone resorption	Nox4,Ctsk,Rac2
GO:0002931	0.00456081	10.4273	0.345004	3	17	response to ischemia	Ndnf,Panx1,Hk1
GO:0060351	0.00539154	9.73156	0.365298	3	18	cartilage development involved in endochondral bone morphogenesis	Comp,Thbs3,Col1a1
GO:0051156	0.00539154	9.73156	0.365298	3	18	glucose 6-phosphate metabolic process	G6pdx,Hk1,Tkt
GO:0042346	0.00630729	9.12279	0.385592	3	19	positive regulation of NF-kappaB import into nucleus	Ptgs2,Sphk1,Ccl19
GO:0071634	0.00731017	8.58563	0.405887	3	20	regulation of transforming growth factor beta production	Lum,Ptgs2,Tgfb2
GO:0002828	0.00731017	8.58563	0.405887	3	20	regulation of type 2 immune response	Il33,Ecm1,Anxa1
GO:0031338	0.00731017	8.58563	0.405887	3	20	regulation of vesicle fusion	Coro1a,Anxa1,Pla2g4a
GO:0003301	0.00731017	8.58563	0.405887	3	20	physiological cardiac muscle hypertrophy	Pi16,Col14a1,G6pdx
GO:0014037	0.00731017	8.58563	0.405887	3	20	Schwann cell differentiation	Nab2,Myoc,Lgi4
GO:0060251	0.00840203	8.10816	0.426181	3	21	regulation of glial cell proliferation	Ptn,Vim,Etv5
GO:0050926	0.00958452	7.68095	0.446475	3	22	regulation of positive chemotaxis	Cxcl12,Figf,Hmgb1
GO:1904237	0.00041068	Inf	0.0405887	2	2	positive regulation of substrate-dependent cell migration, cell attachment to substrate	Fbln1,Fn1
GO:2001202	0.00041068	Inf	0.0405887	2	2	negative regulation of transforming growth factor-beta secretion	Fbln1,Fn1
GO:1901628	0.00121547	97.1118	0.060883	2	3	positive regulation of postsynaptic membrane organization	Apoe,Ptn
GO:0019371	0.00121547	97.1118	0.060883	2	3	cyclooxygenase pathway	Ptgs2,Sphk1
GO:1902996	0.00121547	97.1118	0.060883	2	3	regulation of neurofibrillary tangle assembly	Sorl1,Apoe
GO:0042661	0.00121547	97.1118	0.060883	2	3	regulation of mesodermal cell fate specification	Fgfr1,Sfrp2
GO:0061502	0.00121547	97.1118	0.060883	2	3	early endosome to recycling endosome transport	Coro1a,Sorl1
GO:0033031	0.00121547	97.1118	0.060883	2	3	positive regulation of neutrophil apoptotic process	Anxa1,Cd44
GO:1902947	0.00239829	48.5529	0.0811773	2	4	regulation of tau-protein kinase activity	Sorl1,Apoe
GO:0031394	0.00239829	48.5529	0.0811773	2	4	positive regulation of prostaglandin biosynthetic process	Anxa1,Pla2g4a
GO:0035860	0.00239829	48.5529	0.0811773	2	4	glial cell-derived neurotrophic factor receptor signaling pathway	Sulf1,Gfra2
GO:0003150	0.00239829	48.5529	0.0811773	2	4	muscular septum morphogenesis	Fzd1,Fzd2
GO:2000489	0.00394355	32.3667	0.101472	2	5	regulation of hepatic stellate cell activation	Rps6ka1,Cygb
GO:2000542	0.00394355	32.3667	0.101472	2	5	negative regulation of gastrulation	Sfrp2,Col5a2
GO:0061052	0.00394355	32.3667	0.101472	2	5	negative regulation of cell growth involved in cardiac muscle cell development	Pi16,G6pdx
GO:0010936	0.00394355	32.3667	0.101472	2	5	negative regulation of macrophage cytokine production	Tgfb2,Tgfb3
GO:0070459	0.00583615	24.2735	0.121766	2	6	prolactin secretion	Egfr,Anxa1
GO:0060022	0.00583615	24.2735	0.121766	2	6	hard palate development	Fzd1,Fzd2
GO:0019800	0.00583615	24.2735	0.121766	2	6	peptide cross-linking via chondroitin 4-sulfate glycosaminoglycan	Bgn,Ndnf
GO:0002692	0.00583615	24.2735	0.121766	2	6	negative regulation of cellular extravasation	Bcr,Cxcl12
GO:0003376	0.00583615	24.2735	0.121766	2	6	sphingosine-1-phosphate signaling pathway	S1pr2,Sphk1
GO:2001279	0.00583615	24.2735	0.121766	2	6	regulation of unsaturated fatty acid biosynthetic process	Anxa1,Pla2g4a
GO:0003149	0.00583615	24.2735	0.121766	2	6	membranous septum morphogenesis	Fzd1,Fzd2
GO:0051639	0.00806143	19.4176	0.14206	2	7	actin filament network formation	Cobl,Actn1
GO:1902430	0.00806143	19.4176	0.14206	2	7	negative regulation of beta-amyloid formation	Sorl1,Apoe
GO:1903012	0.00806143	19.4176	0.14206	2	7	positive regulation of bone development	Tmem119,Gpr68
GO:0060753	0.00806143	19.4176	0.14206	2	7	regulation of mast cell chemotaxis	Rac2,Figf
GO:0060638	0.00806143	19.4176	0.14206	2	7	mesenchymal-epithelial cell signaling	Fgfr1,Tnc
GO:0097242	0.00806143	19.4176	0.14206	2	7	beta-amyloid clearance	Apoe,Lrp1
GO:0035414	0.00806143	19.4176	0.14206	2	7	negative regulation of catenin import into nucleus	Fzd1,Dact3
GO:0090244	0.00806143	19.4176	0.14206	2	7	Wnt signaling pathway involved in somitogenesis	Rgs19,Sfrp2
GO:2001135	0.00806143	19.4176	0.14206	2	7	regulation of endocytic recycling	Ndrg4,Sorl1
GO:0010764	0.00806143	19.4176	0.14206	2	7	negative regulation of fibroblast migration	Cygb,Arhgap4
GO:0032429	0.00806143	19.4176	0.14206	2	7	regulation of phospholipase A2 activity	Lrp1,Anxa1
