# Supplementary material for: Crucial Role of Mammalian Glutaredoxin 3 in Cardiac Energy Metabolism in Diet-induced Obese Mice Revealed by Transcriptome Analysis
Source: Int J Biol Sci. 2021 Jul 13;17(11):2871–83. doi: 10.7150/ijbs.60263 (PMC8326124; doi:10.7150/ijbs.60263)
Supplement: Supplementary file 5 — Supplementary table 4. [file ijbsv17p2871s5.xlsx]

## Sheet: Sheet1
Table S4 Down-regulated GO of DEGs
GOBPID	Pvalue	OddsRatio	ExpCount	Count	Size	Term	Gene
GO:0009987	0.00713493	1.39671	204.45	224	11569	cellular process	Acadvl,Birc2,Aqp1,Atp2a1,Atp2a2,Bnip3,Cycs,Cyct,Efnb3,Fkbp4,Hrc,Kcnj2,Kcnk3,Nfil3,Nnt,Prkcq,Ppargc1a,Rps6ka2,Snrpn,Sgcg,Zfp346,Ivd,Suclg1,Rgs20,Sdhc,Rpl3l,Timm21,Ddx59,Dcakd,Fitm1,Mipep,Cars2,Nsun4,Slc25a42,Zfp433,Wdr33,Dusp18,Ttc30a1,Immp2l,Acad11,Adi1,Prr9,Timp4,Etfa,Chrna2,Impa2,Pim3,Pet112,Gucy1b2,Mettl11b,Olfr441,Olfr1008,Olfr362,Cadm4,Poln,Prune2,Zranb1,Slc25a34,Olfr681,Tnik,Gpihbp1,Adk,Ado…
GO:0044699	0.00185238	1.44905	188.723	213	10566	single-organism process	Acadvl,Birc2,Aqp1,Atp2a1,Atp2a2,Bnip3,Cycs,Cyct,Efnb3,Hrc,Kcnj2,Kcnk3,Nnt,Slc22a6,Ppargc1a,Rps6ka2,Sgcg,Zfp346,Ivd,Suclg1,Rgs20,Sdhc,Timm21,Dcakd,Fitm1,Mipep,Cars2,Ttc30a1,Acad11,Adi1,Prr9,Etfa,Chrna2,Impa2,Pim3,Pet112,Gucy1b2,Olfr441,Olfr1008,Olfr362,Cadm4,Poln,Prune2,Zranb1,Olfr681,Tnik,Kcnk1,Car14,Gpihbp1,Adk,Adora2a,Apbb1,Cacna1s,Capn3,Cd36,Cpox,Dbi,Stom,Gnmt,Got1,Itgam,Phyh,Lpl,Map7,Pln,Ppar…
GO:0008152	3.57052e-06	1.70762	145.017	184	8119	metabolic process	Acadvl,Birc2,Cycs,Cyct,Nfil3,Nnt,Prkcq,Ppargc1a,Snrpn,Ivd,Suclg1,As3mt,Rgs20,Sdhc,Rpl3l,Ddx59,Dcakd,Fitm1,Mipep,Cars2,Nsun4,Slc25a42,Zfp433,Wdr33,Dusp18,Immp2l,Acad11,Adi1,Prr9,Timp4,Etfa,Impa2,Pim3,Pet112,Gucy1b2,Mettl11b,Poln,Prune2,Zranb1,Slc25a34,Cd36,Adk,Adora2a,Ahrr,Apbb1,Capn3,Ckm,Cpox,Egfbp2,Gnmt,Got1,Insr,Klk1b5,Phyh,Lpl,Mme,Mpv17,Nfs1,Ppara,Pygm,Rorc,Rps6ka2,Rxrg,Ryr2,Sult1a1,Mapk14,Fbx…
GO:0051234	0.00564126	1.42061	61.461	80	3441	establishment of localization	Aqp1,Bnip3,Hrc,Kcnj2,Kcnk3,Nnt,Slc22a6,Rgs20,Timm21,Mipep,Ttc30a1,Chrna2,Kcnk1,Car14,Cacna1s,Cd36,Stom,Ryr2,Slc27a1,Cd300lg,Slc40a1,Gpihbp1,Slc8a3,Erc1,Nlrp1a,Mreg,Scn4b,Atp2a1,Atp2a2,Cpt1b,Cpt2,Crat,Cyct,Dbi,Fyco1,Abcd3,Clec4f,Sdhc,Etfdh,Sdha,Tmem66,Slc41a3,Tmem106b,Slc25a42,Osbp2,Klhl24,Slc30a9,Slc5a10,Etfb,Etfa,Dirc2,Slc25a34,P2ry1,Immp2l,Capn3,Pln,Mapk14,Whrn,Cnksr3,Amph,Pim3,Adora2a,Apbb1,Ac…
GO:0044765	0.0038372	1.48206	49.8511	68	2791	single-organism transport	Aqp1,Bnip3,Hrc,Kcnj2,Kcnk3,Nnt,Slc22a6,Rgs20,Timm21,Mipep,Ttc30a1,Chrna2,Kcnk1,Car14,Cacna1s,Cd36,Stom,Ryr2,Slc27a1,Cd300lg,Slc40a1,Gpihbp1,Slc8a3,Erc1,Nlrp1a,Mreg,Scn4b,Atp2a1,Atp2a2,Abcd3,Tmem66,Slc41a3,Slc25a42,Osbp2,Klhl24,Slc30a9,Slc5a10,P2ry1,Immp2l,Capn3,Pln,Mapk14,Tmem106b,Cnksr3,Amph,Pim3,Adora2a,Apbb1,Cpt1b,Dbi,Acsl1,Fkbp4,Insr,Lpl,Fyco1,Pfkfb2,Prkcq,Ppara,Ppargc1a,Psmb7,Acaa2,Herpud1,G…
GO:0006793	0.00178126	1.59318	38.9109	57	2246	phosphorus metabolic process	Cycs,Cyct,Nnt,Prkcq,Sdhc,Dcakd,Fitm1,Dusp18,Impa2,Pim3,Gucy1b2,Prune2,Adora2a,Cd36,Ckm,Insr,Rps6ka2,Mapk14,Nampt,Wnk2,Pank1,Adk,Nfs1,Dusp8,Pfkfb1,Ptp4a3,Nek7,Fastk,Sbk1,Lclat1,Ppm1l,Obscn,Tnik,Acsl1,Ppargc1a,Rorc,Slc27a1,Coq9,Ccdc88c,Cnksr3,Gpr116,Prdx3,Aqp1,Dbi,Fbp2,Fdft1,Gbas,P2ry1,Pfkfb2,Ppara,Angptl3,Adck3,Erc1,Idh3b,Rgma,Pdp2,Ldhd
GO:0055114	4.82454e-21	5.48606	12.8245	56	718	oxidation-reduction process	Cycs,Cyct,Nnt,Ppargc1a,Ivd,Suclg1,Sdhc,Acad11,Etfa,Phyh,Pygm,Mlycd,Plin5,Acadvl,Akr1b3,Prdx3,Bckdha,Cpox,Fdft1,Ldhd,Etfdh,Sdha,Decr1,Hsdl2,Ehhadh,Hadha,D2hgdh,Adi1,Tecr,Etfb,Kdm2a,Cbr4,Cyp2r1,Idh2,Pdpr,Creg1,Bnip3,Eci1,Gnmt,Insr,Ppara,Mapk14,Pdk4,Coq9,Immp2l,Acacb,Gpr116,Cd36,Dbi,Abcd3,Suclg2,Eci2,Acaa2,Dgat2,Idh3b,Hadhb
GO:0010033	0.00551519	1.55211	32.3291	47	1810	response to organic substance	Rgs20,Timp4,Chrna2,Ccrn4l,Cd36,Insr,Nfil3,P2ry1,Rps6ka2,Ryr2,Serpina1d,Mapk14,Herpud1,Nlrp1a,Rgma,Trim63,Gbp10,Ppara,Rorc,Rxrg,Adora2a,Prdx3,Acsl1,Fkbp4,Map7,Ptp4a3,Slc27a1,Pdk4,Dgat2,Hadha,Pim3,Wdtc1,Akr1b3,Aqp1,Atp2a1,Atp2a2,Mme,Pfkfb2,Prkcq,Pln,Ppargc1a,Pygm,Sult1a1,Gstm7,Acacb,Slc8a3,Upf2
GO:0044712	7.12705e-09	3.26109	12.8423	37	719	single-organism catabolic process	Acadvl,Ivd,Acad11,Etfa,Impa2,Prune2,Got1,Phyh,Lpl,Pygm,Mlycd,Plin5,Fah,Bcat2,Eci1,Herpud1,Ehhadh,Hadha,Acacb,Etfb,Prdx3,Bckdha,Dbi,Stom,Insr,Kcnk3,Pfkfb2,Ppara,Ppargc1a,Abcd3,Eci2,Angptl3,Acaa2,Etfdh,Decr1,Hadhb,Obscn
GO:0006082	4.72433e-11	4.08113	10.2131	36	614	organic acid metabolic process	Ppargc1a,Suclg1,Cars2,Adi1,Pet112,Prune2,Acot3,Wdtc1,Cpt1b,Cpt2,Slc27a1,Echdc2,Sdhc,Sdha,Acss1,Echs1,Tecr,Cbr4,Idh2,Acsm5,Gnmt,Ppara,Mapk14,Pdk4,Cd36,Crat,Acsl1,Insr,Lpl,Pfkfb2,Suclg2,Angptl3,As3mt,Dgat2,Gpt2,Idh3b
GO:0006629	1.0017e-08	3.34122	11.8657	35	691	lipid metabolic process	Ivd,Fitm1,Acad11,Etfa,Phyh,Lpl,Mlycd,Acot3,Cpt1b,Cpt2,Crat,Eci1,Acsl1,Echdc2,Acaa2,Decr1,Ehhadh,Echs1,Hadha,Impa2,Lclat1,Hadhb,Cbr4,Acsm5,Map7,Ppara,Mapk14,Pdk4,Etfb,Gpr116,Cd36,Abcd3,Eci2,Etfdh,Acss1
GO:0019752	2.92019e-16	7.63562	4.94369	31	297	carboxylic acid metabolic process	Ppargc1a,Acad11,Etfa,Phyh,Plin5,Acot3,Cpt1b,Cpt2,Eci1,Echdc2,Acaa2,Decr1,Ehhadh,Echs1,Hadha,Hadhb,Acsm5,Ppara,Mapk14,Etfb,Cd36,Crat,Dbi,Acsl1,Insr,Pfkfb2,Eci2,Angptl3,As3mt,Etfdh,Dgat2
GO:1901700	0.000304382	2.09484	15.9145	31	891	response to oxygen-containing compound	Ccrn4l,Cd36,Rps6ka2,Serpina1d,Mapk14,Nlrp1a,Trim63,Gbp10,Prdx3,Insr,Mpv17,Map7,Ryr2,Slc27a1,Pdk4,Dgat2,Hadha,Pim3,Wdtc1,Akr1b3,Aqp1,Atp2a1,Atp2a2,Bnip3,Pfkfb2,Prkcq,Pln,Ppara,Pygm,Rorc,Slc8a3
GO:0006812	0.000163166	2.23996	13.9497	29	781	cation transport	Aqp1,Hrc,Kcnj2,Kcnk3,Nnt,Chrna2,Kcnk1,Cacna1s,Stom,Ryr2,Slc40a1,Slc8a3,Scn4b,Tmem66,Slc41a3,Slc30a9,Slc5a10,Atp2a2,Capn3,Pln,Cnksr3,Adora2a,Atp2a1,Dbi,Fkbp4,Gstm7,Slc25a42,Wnk2,Cpox
GO:0009719	0.00469391	1.76666	17.3434	29	971	response to endogenous stimulus	Chrna2,Cd36,Ryr2,Serpina1d,Mapk14,Nlrp1a,Rgma,Trim63,Ppara,Rorc,Rxrg,Adora2a,Acsl1,Fkbp4,Insr,Slc27a1,Pdk4,Hadha,Wdtc1,Aqp1,Atp2a1,Atp2a2,Prkcq,Pln,Ppargc1a,Pygm,Sult1a1,Gstm7,Slc8a3
GO:0030258	3.70721e-19	13.3953	2.53632	26	142	lipid modification	Ppargc1a,Ivd,Acad11,Etfa,Phyh,Mlycd,Plin5,Impa2,Acadvl,Eci1,Ppara,Mapk14,Pdk4,Ehhadh,Hadha,Acacb,Etfb,Cd36,Dbi,Abcd3,Eci2,Acaa2,Etfdh,Decr1,Dgat2,Hadhb
GO:0051186	1.86413e-12	6.45283	4.73327	26	265	cofactor metabolic process	Nnt,Suclg1,Dcakd,Cpox,Gnmt,Mlycd,Nampt,Dgat2,Acss1,Pank1,Acot3,Nfs1,Pdk4,Coq9,Acacb,Akr1b3,Insr,Pfkfb2,Ppara,Ppargc1a,Suclg2,Acaa2,Adck3,Idh3b,Cbr4,Ehhadh
GO:0042592	0.00232868	1.93662	14.2568	26	832	homeostatic process	Atp2a1,Hrc,Ivd,Acad11,Etfa,Car14,Atp2a2,Got1,Nnt,Pln,Dgat2,Gpihbp1,Map7,Angptl3,Immt,Slc8a3,Pim3,Wdtc1,Insr,Kcnk3,Lpl,Mpv17,P2ry1,Pygm,Herpud1,Wnk2
GO:0044283	9.52453e-09	4.33179	6.50154	25	364	small molecule biosynthetic process	Got1,Wdtc1,Bcat2,Fdft1,Hmgcs2,Adi1,Tecr,Cbr4,Acadvl,Gnmt,Ppara,Pdk4,Coq9,Acacb,Akr1b3,Fbp2,Lpl,P2ry1,Ppargc1a,Abcd3,Slc27a1,Mlycd,Adck3,Dgat2,Acss1
GO:1901135	0.00455374	1.85389	14.2177	25	796	carbohydrate derivative metabolic process	Cycs,Cyct,Sdhc,Dcakd,Gucy1b2,Adk,Adora2a,Gnmt,Mlycd,Pank1,Art4,Map7,Ppargc1a,Coq9,Acacb,Akr1b3,Aqp1,Gbas,Insr,Pfkfb1,Pfkfb2,Ppara,Slc27a1,Cbr4,Ldhd
GO:0034220	0.000428619	2.27583	11.2705	24	631	ion transmembrane transport	Aqp1,Hrc,Kcnj2,Kcnk3,Chrna2,Stom,Kcnk1,Ryr2,Slc40a1,Scn4b,Cacna1s,Klhl24,Capn3,Pln,Slc8a3,Cnksr3,Atp2a1,Atp2a2,Dbi,Slc22a6,Ppargc1a,Gstm7,Slc25a42,Wnk2
GO:0016054	4.57906e-16	11.7218	2.48273	23	139	organic acid catabolic process	Acadvl,Ivd,Acad11,Etfa,Got1,Phyh,Plin5,Fah,Bcat2,Eci1,Ehhadh,Hadha,Acacb,Etfb,Bckdha,Dbi,Abcd3,Eci2,Acaa2,Mlycd,Etfdh,Decr1,Hadhb
GO:0050801	0.000167741	2.49119	9.91307	23	555	ion homeostasis	Atp2a1,Hrc,Car14,Atp2a2,Cd36,Got1,Ryr2,Pln,Dgat2,Capn3,Pdk4,Angptl3,Slc40a1,Immt,Slc8a3,Adora2a,Dbi,Kcnk3,P2ry1,Pygm,Herpud1,Gstm7,Wnk2
GO:0006753	2.21919e-05	2.95626	8.07334	22	452	nucleoside phosphate metabolic process	Cycs,Cyct,Nnt,Suclg1,Sdhc,Dcakd,Gucy1b2,Adora2a,Mlycd,Nampt,Pank1,Adk,Ppargc1a,Coq9,Acacb,Aqp1,Gbas,Insr,Pfkfb2,Ppara,Idh3b,Ldhd
GO:0044242	5.05783e-14	10.5346	2.46487	21	138	cellular lipid catabolic process	Acadvl,Ivd,Acad11,Etfa,Phyh,Lpl,Plin5,Eci1,Ehhadh,Hadha,Acacb,Etfb,Dbi,Abcd3,Eci2,Angptl3,Acaa2,Mlycd,Etfdh,Decr1,Hadhb
GO:0006091	1.64135e-08	5.18779	4.35818	20	244	generation of precursor metabolites and energy	Cycs,Cyct,Suclg1,Sdhc,Ppargc1a,Pygm,Sdha,Idh2,Bnip3,Gnmt,Insr,Coq9,Immp2l,Gpr116,Gbas,Pfkfb2,Ppara,Suclg2,Etfdh,Idh3b
GO:0072329	1.30115e-17	21.3776	1.26816	19	71	monocarboxylic acid catabolic process	Acadvl,Ivd,Acad11,Etfa,Phyh,Plin5,Eci1,Ehhadh,Hadha,Acacb,Etfb,Dbi,Abcd3,Eci2,Acaa2,Mlycd,Etfdh,Decr1,Hadhb
GO:0090407	4.57048e-05	3.07386	6.68016	19	374	organophosphate biosynthetic process	Suclg1,Dcakd,Fitm1,Gucy1b2,Adora2a,Ckm,Nampt,Pank1,Nfs1,Lclat1,Adk,Ppargc1a,Acacb,Gpr116,Aqp1,Gbas,P2ry1,Slc27a1,Ldhd
GO:0044281	0.000409531	2.57038	7.94138	19	539	small molecule metabolic process	Cycs,Cyct,Nnt,Dcakd,Impa2,Gucy1b2,Adk,Adora2a,Nampt,Pank1,Cyp2r1,Pfkfb1,Urah,Galm,Rorc,Aqp1,Gbas,Mme,Ldhd
GO:1901698	0.00226961	2.18999	9.16289	19	513	response to nitrogen compound	Chrna2,Ryr2,Serpina1d,Mapk14,Nlrp1a,Adora2a,Insr,Slc27a1,Pdk4,Hadha,Wdtc1,Aqp1,Atp2a1,Atp2a2,Prkcq,Ppara,Pygm,Gstm7,Slc8a3
GO:0055082	0.00247416	2.17186	9.23433	19	517	cellular chemical homeostasis	Atp2a1,Hrc,Atp2a2,Cd36,Ryr2,Pln,Capn3,Dgat2,Immt,Slc8a3,Pim3,Wdtc1,Dbi,Kcnk3,P2ry1,Pygm,Slc40a1,Herpud1,Gstm7
GO:0051259	0.00105578	2.487	7.25172	17	406	protein oligomerization	Rxrg,Gnmt,Ccdc88c,Birc2,Stom,Insr,Kcnj2,Slc22a6,Pln,Tgm3,Lgi1,Decr1,Polq,Acacb,Acat1,Chrna2,Cbr4
GO:0055065	0.00241735	2.28784	7.84115	17	439	metal ion homeostasis	Atp2a1,Hrc,Atp2a2,Cd36,Ryr2,Pln,Capn3,Slc40a1,Immt,Slc8a3,Adora2a,Dbi,Kcnk3,P2ry1,Pygm,Herpud1,Gstm7
GO:0009116	6.52327e-06	4.11058	4.26887	16	239	nucleoside metabolic process	Cycs,Cyct,Sdhc,Dcakd,Adk,Gnmt,Mlycd,Pank1,Ppargc1a,Coq9,Acacb,Gbas,Insr,Pfkfb2,Ppara,Ldhd
GO:0030003	0.00376402	2.24381	7.50178	16	420	cellular cation homeostasis	Atp2a1,Hrc,Atp2a2,Cd36,Ryr2,Pln,Capn3,Immt,Slc8a3,Dbi,Kcnk3,P2ry1,Pygm,Slc40a1,Herpud1,Gstm7
GO:0032386	0.00967451	2.0133	8.30554	16	465	regulation of intracellular transport	Hrc,Rgs20,Ryr2,Atp2a2,Capn3,Cd36,Stom,Pln,Mapk14,Dbi,Prkcq,Psmb7,Acaa2,Gstm7,Stard7,Ablim3
GO:0006790	7.31157e-06	4.30966	3.82234	15	214	sulfur compound metabolic process	Suclg1,Adi1,Gnmt,Sult1a1,Mlycd,Dgat2,Acss1,Acot3,Pdk4,Acacb,Suclg2,Acaa2,Gstm7,Oplah,Ehhadh
GO:0070838	0.00130396	2.60217	6.10859	15	342	divalent metal ion transport	Hrc,Cacna1s,Kcnj2,Ryr2,Slc40a1,Tmem66,Slc30a9,Slc8a3,Atp2a2,Capn3,Pln,Adora2a,Atp2a1,Dbi,Gstm7
GO:0044723	0.00143759	2.57536	6.17027	15	352	single-organism carbohydrate metabolic process	Impa2,Pygm,Pfkfb1,Pdk4,Art4,Idh2,Galm,Rorc,Mapk14,Acacb,Wdtc1,Pfkfb2,Ppargc1a,Angptl3,Mlycd
GO:0072507	0.00146227	2.57009	6.18004	15	346	divalent inorganic cation homeostasis	Atp2a1,Hrc,Atp2a2,Cd36,Ryr2,Pln,Capn3,Immt,Slc8a3,Dbi,Kcnk3,P2ry1,Pygm,Herpud1,Gstm7
GO:0008015	0.00159133	2.54653	6.23362	15	349	blood circulation	Atp2a2,Hrc,Sgcg,Rps6ka2,Pln,Ryr2,Ptp4a3,Immp2l,Adora2a,Cd36,Kcnj2,P2ry1,Ppara,Dsp,Scn4b
GO:1901615	0.00232671	2.44198	6.48368	15	363	organic hydroxy compound metabolic process	Impa2,Got1,Cyp2r1,Fdft1,Hmgcs2,Dgat2,Acadvl,Akr1b3,Crat,Dbi,P2ry1,Pfkfb2,Sult1a1,Slc27a1,Angptl3
GO:0007005	0.00558844	2.20824	7.12815	15	405	mitochondrion organization	Timm21,Mipep,Pet112,Immp2l,Nsun4,Prdx3,Atp2a1,Stom,Kcnk3,Mpv17,Psmb7,Stard7,Ablim3,Obscn,Dusp18
GO:0042180	2.56899e-07	6.25877	2.53632	14	142	cellular ketone metabolic process	Ppargc1a,Mlycd,Plin5,Wdtc1,Acadvl,Ppara,Pdk4,Coq9,Acacb,Akr1b3,Dbi,Adck3,Dgat2,Cbr4
GO:0019318	2.12857e-06	5.16003	3.01857	14	169	hexose metabolic process	Pfkfb1,Pdk4,Galm,Gnmt,Insr,Ppara,Rorc,Mapk14,Acacb,Wdtc1,Fbp2,Pfkfb2,Mlycd,Dgat2
GO:0010876	0.000162043	3.38682	4.44748	14	249	lipid localization	Fitm1,Slc27a1,Plin5,Gpihbp1,Abcd3,Osbp2,Dgat2,Cd36,Acacb,Cpt1b,Acsl1,Lpl,Ppara,Angptl3
GO:0046394	7.5779e-05	3.88693	3.62586	13	203	carboxylic acid biosynthetic process	Got1,Wdtc1,Bcat2,Adi1,Tecr,Cbr4,Acadvl,Pdk4,Acacb,Lpl,Abcd3,Mlycd,Acss1
GO:0010959	0.00185464	2.71166	5.07263	13	284	regulation of metal ion transport	Hrc,Stom,Ryr2,Capn3,Pln,Cnksr3,Adora2a,Dbi,Kcnj2,Tmem66,Gstm7,Wnk2,Scn4b
GO:0098662	0.00722548	2.28389	5.96262	13	339	inorganic cation transmembrane transport	Aqp1,Hrc,Kcnj2,Kcnk3,Ryr2,Slc40a1,Cacna1s,Capn3,Pln,Atp2a1,Atp2a2,Dbi,Gstm7
GO:0006109	1.07478e-05	5.16483	2.57204	12	144	regulation of carbohydrate metabolic process	Gnmt,Insr,Ppara,Rorc,Pdk4,Acacb,P2ry1,Pfkfb1,Pfkfb2,Ppargc1a,Mlycd,Dgat2
GO:0044262	5.06026e-05	4.35789	3.00357	12	171	cellular carbohydrate metabolic process	Impa2,Got1,Pygm,Idh2,Gnmt,Rorc,Pdk4,Acacb,Akr1b3,Ppargc1a,Angptl3,Mlycd
GO:0006874	0.00616913	2.4273	5.18646	12	293	cellular calcium ion homeostasis	Hrc,Atp2a2,Cd36,Ryr2,Pln,Capn3,Dbi,Kcnk3,P2ry1,Pygm,Herpud1,Gstm7
GO:0090257	0.000129179	4.23279	2.8221	11	158	regulation of muscle system process	Atp2a2,Hrc,Mlip,Trim63,Ryr2,Pln,Slc8a3,Adk,Atp2a1,Kcnj2,Dsp
GO:0006936	0.00166139	3.05466	3.82234	11	214	muscle contraction	Atp2a2,Hrc,Cacna1s,Ryr2,Pln,Slc8a3,Trim63,Atp2a1,Kcnj2,Dsp,Scn4b
GO:0008202	0.00229567	2.92337	3.98309	11	223	steroid metabolic process	Cyp2r1,Fdft1,Hmgcs2,Sult1a1,Tecr,Schip1,Acadvl,Rorc,Ppargc1a,Angptl3,Dgat2
GO:0006520	0.00311365	2.80278	4.14384	11	232	cellular amino acid metabolic process	Cars2,Adi1,Pet112,Got1,Bcat2,Fah,Gnmt,Bckdha,Slc27a1,Ivd,Gpt2
GO:0048871	0.00666206	2.51409	4.59038	11	257	multicellular organismal homeostasis	Aqp1,Acadvl,Cd36,Ppargc1a,Slc27a1,Pdk4,Slc40a1,Acacb,Gpr116,Akr1b3,Whrn
GO:0010906	4.61305e-06	7.07517	1.60752	10	90	regulation of glucose metabolic process	Gnmt,Insr,Ppara,Rorc,Pdk4,Acacb,Pfkfb1,Pfkfb2,Mlycd,Dgat2
GO:0006631	8.12917e-06	6.5735	1.70747	10	105	fatty acid metabolic process	Acot3,Cpt1b,Cpt2,Slc27a1,Echdc2,Echs1,Acsm5,Crat,Acsl1,Angptl3
GO:0046034	0.00034941	4.05746	2.66135	10	149	ATP metabolic process	Cycs,Cyct,Sdhc,Ppargc1a,Coq9,Gbas,Insr,Pfkfb2,Ppara,Ldhd
GO:0022898	0.000409533	3.97101	2.71493	10	152	regulation of transmembrane transporter activity	Hrc,Stom,Klhl24,Pln,Cnksr3,Ppargc1a,Ryr2,Gstm7,Wnk2,Scn4b
GO:0009199	0.000708483	3.68304	2.91141	10	163	ribonucleoside triphosphate metabolic process	Cycs,Cyct,Sdhc,Ppargc1a,Coq9,Gbas,Insr,Pfkfb2,Ppara,Ldhd
GO:0009126	0.000894248	3.5654	3.00071	10	168	purine nucleoside monophosphate metabolic process	Cycs,Cyct,Sdhc,Ppargc1a,Coq9,Gbas,Insr,Pfkfb2,Ppara,Ldhd
GO:0009161	0.000978958	3.5204	3.03643	10	170	ribonucleoside monophosphate metabolic process	Cycs,Cyct,Sdhc,Ppargc1a,Coq9,Gbas,Insr,Pfkfb2,Ppara,Ldhd
GO:0006839	0.00150704	3.3113	3.21505	10	180	mitochondrial transport	Bnip3,Timm21,Mipep,Immp2l,Slc8a3,Psmb7,Acaa2,Stard7,Ablim3,Dusp18
GO:0032846	0.00170422	3.25328	3.26863	10	183	positive regulation of homeostatic process	Capn3,Ppargc1a,Mapk14,Slc27a1,Adora2a,Dbi,Prkcq,Ryr2,Nek7,Gstm7
GO:0006164	0.00199911	3.17899	3.34008	10	187	purine nucleotide biosynthetic process	Dcakd,Gucy1b2,Adora2a,Pank1,Adk,Ppargc1a,Acacb,Aqp1,Gbas,Ldhd
GO:0043434	0.00443899	2.82374	3.73303	10	209	response to peptide hormone	Serpina1d,Insr,Slc27a1,Pdk4,Hadha,Wdtc1,Atp2a1,Atp2a2,Prkcq,Ppara
GO:0043270	0.00540302	2.74009	3.8402	10	215	positive regulation of ion transport	P2ry1,Capn3,Cnksr3,Adora2a,Dbi,Kcnj2,Ryr2,Gstm7,Wnk2,Scn4b
GO:0006635	2.4838e-09	22.8422	0.555034	9	32	fatty acid beta-oxidation	Eci1,Ehhadh,Hadha,Abcd3,Eci2,Acaa2,Mlycd,Decr1,Hadhb
GO:0055088	2.98616e-05	6.34585	1.58966	9	89	lipid homeostasis	Acadvl,Ivd,Acad11,Etfa,Got1,Dgat2,Gpihbp1,Angptl3,Lpl
GO:0006733	0.00032286	4.52394	2.16123	9	121	oxidoreduction coenzyme metabolic process	Nnt,Nampt,Coq9,Insr,Pfkfb2,Ppara,Ppargc1a,Adck3,Idh3b
GO:0051235	0.000465326	4.28628	2.27058	9	129	maintenance of location	Fitm1,Plin5,Dgat2,Cd36,Acacb,Atp2a1,Lpl,Ppara,Angptl3
GO:0003015	0.00158566	3.56167	2.69707	9	151	heart process	Atp2a2,Hrc,Sgcg,Rps6ka2,Pln,Ryr2,Kcnj2,Dsp,Scn4b
GO:0036293	0.00173645	3.51177	2.73279	9	153	response to decreased oxygen levels	Bnip3,Ryr2,Slc8a3,Birc2,Aqp1,Kcnk3,Ppara,Pygm,Acaa2
GO:0009260	0.00633468	2.85129	3.32222	9	186	ribonucleotide biosynthetic process	Dcakd,Gucy1b2,Adora2a,Pank1,Ppargc1a,Acacb,Aqp1,Gbas,Ldhd
GO:0006637	2.51927e-06	10.8041	0.887398	8	50	acyl-CoA metabolic process	Mlycd,Dgat2,Acss1,Acot3,Pdk4,Acacb,Acaa2,Ehhadh
GO:0060401	0.000626211	4.58397	1.89331	8	106	cytosolic calcium ion transport	Hrc,Ryr2,Capn3,Pln,Atp2a2,Dbi,Gstm7,Slc8a3
GO:0016051	0.00323276	3.47583	2.44701	8	137	carbohydrate biosynthetic process	Got1,Gnmt,Insr,Ppara,Akr1b3,Fbp2,P2ry1,Dgat2
GO:0009259	0.00810608	2.94757	2.85587	8	163	ribonucleotide metabolic process	Cycs,Cyct,Sdhc,Mlycd,Coq9,Insr,Pfkfb2,Ppara
GO:0006163	0.00882928	2.90128	2.89865	8	166	purine nucleotide metabolic process	Cycs,Cyct,Sdhc,Mlycd,Coq9,Insr,Pfkfb2,Ppara
GO:0019217	2.23618e-06	14.1778	0.619764	7	35	regulation of fatty acid metabolic process	Ppargc1a,Mlycd,Plin5,Ppara,Acacb,Dbi,Dgat2
GO:0045833	0.000127126	7.01318	1.12527	7	63	negative regulation of lipid metabolic process	Plin5,Wdtc1,Acadvl,Acacb,Dbi,Slc27a1,Dgat2
GO:0009108	0.000177336	6.60951	1.18535	7	67	coenzyme biosynthetic process	Nampt,Acss1,Nfs1,Pdk4,Coq9,Mlycd,Adck3
GO:0042451	0.000247655	6.23129	1.2503	7	70	purine nucleoside biosynthetic process	Dcakd,Adk,Pank1,Ppargc1a,Acacb,Gbas,Ldhd
GO:0006641	0.000412358	5.68737	1.35746	7	76	triglyceride metabolic process	Lpl,Plin5,Dgat2,Dbi,Cd36,Acsl1,Angptl3
GO:0042455	0.000563961	5.37443	1.42891	7	80	ribonucleoside biosynthetic process	Dcakd,Adk,Pank1,Ppargc1a,Acacb,Gbas,Ldhd
GO:1901659	0.000654798	5.23048	1.46463	7	82	glycosyl compound biosynthetic process	Dcakd,Adk,Pank1,Ppargc1a,Acacb,Gbas,Ldhd
GO:0060048	0.000654798	5.23048	1.46463	7	82	cardiac muscle contraction	Atp2a2,Hrc,Ryr2,Pln,Kcnj2,Dsp,Scn4b
GO:0006633	0.000949514	4.88524	1.55826	7	88	fatty acid biosynthetic process	Tecr,Cbr4,Acacb,Lpl,Abcd3,Mlycd,Acss1
GO:1904064	0.000998574	4.84127	1.5718	7	88	positive regulation of cation transmembrane transport	Capn3,Cnksr3,Dbi,Kcnj2,Ryr2,Gstm7,Wnk2
GO:0006638	0.00106757	4.78194	1.58966	7	89	neutral lipid metabolic process	Lpl,Plin5,Dgat2,Dbi,Cd36,Acsl1,Angptl3
GO:0046496	0.00324475	3.87789	1.92903	7	108	nicotinamide nucleotide metabolic process	Nnt,Nampt,Insr,Pfkfb2,Ppara,Ppargc1a,Idh3b
GO:0072524	0.00437576	3.6591	2.0362	7	114	pyridine-containing compound metabolic process	Nnt,Nampt,Insr,Pfkfb2,Ppara,Ppargc1a,Idh3b
GO:0034764	0.00481209	3.59152	2.07192	7	116	positive regulation of transmembrane transport	Capn3,Cnksr3,Dbi,Kcnj2,Ryr2,Gstm7,Wnk2
GO:0008016	0.00552703	3.49469	2.1255	7	119	regulation of heart contraction	Atp2a2,Hrc,Pln,Ryr2,Kcnj2,Dsp,Scn4b
GO:0072655	0.00578216	3.46355	2.14337	7	120	establishment of protein localization to mitochondrion	Timm21,Mipep,Immp2l,Psmb7,Stard7,Ablim3,Dusp18
GO:2000377	0.00689159	3.34432	2.21481	7	124	regulation of reactive oxygen species metabolic process	Bnip3,Birc2,Cd36,Mpv17,Plin5,Insr,Mapk14
GO:0009144	0.00738804	3.29744	2.24384	7	127	purine nucleoside triphosphate metabolic process	Cycs,Cyct,Sdhc,Coq9,Insr,Pfkfb2,Ppara
GO:0033539	4.77176e-08	48.0697	0.232198	6	13	fatty acid beta-oxidation using acyl-CoA dehydrogenase	Ivd,Acad11,Etfa,Acadvl,Etfb,Etfdh
GO:0006099	2.41424e-06	19.7815	0.410812	6	23	tricarboxylic acid cycle	Suclg1,Sdhc,Sdha,Idh2,Suclg2,Idh3b
GO:0010883	1.89295e-05	12.927	0.571564	6	32	regulation of lipid storage	Plin5,Fitm1,Cd36,Acacb,Lpl,Ppara
GO:0006805	4.50525e-05	10.8387	0.660871	6	37	xenobiotic metabolic process	Rorc,Acsl1,Sult1a1,As3mt,Gstm7,Ahrr
GO:0009410	0.000140024	8.61121	0.803762	6	45	response to xenobiotic stimulus	Ahrr,Rorc,Acsl1,Sult1a1,As3mt,Gstm7
GO:0010676	0.000521522	6.58026	1.0181	6	57	positive regulation of cellular carbohydrate metabolic process	Insr,Ppara,P2ry1,Pfkfb1,Pfkfb2,Dgat2
GO:0051289	0.000688063	6.21356	1.07168	6	60	protein homotetramerization	Rxrg,Gnmt,Kcnj2,Decr1,Acacb,Cbr4
GO:0046128	0.00092643	5.83515	1.13243	6	65	purine ribonucleoside metabolic process	Dcakd,Adk,Gnmt,Mlycd,Pank1,Acacb
GO:0019751	0.00155318	5.23951	1.2503	6	70	polyol metabolic process	Impa2,Got1,Dgat2,Akr1b3,P2ry1,Angptl3
GO:0010522	0.00253186	4.72094	1.37533	6	77	regulation of calcium ion transport into cytosol	Hrc,Ryr2,Capn3,Pln,Dbi,Gstm7
GO:0035725	0.00306968	4.52872	1.42891	6	80	sodium ion transmembrane transport	Stom,Scn4b,Slc8a3,Cnksr3,Kcnk1,Wnk2
GO:0014074	0.00347281	4.40901	1.46463	6	82	response to purine-containing compound	Ryr2,Adora2a,Aqp1,Pygm,Gstm7,Slc8a3
GO:0090279	0.00368853	4.35149	1.48249	6	83	regulation of calcium ion import	Hrc,Ryr2,Capn3,Pln,Dbi,Gstm7
GO:0051283	0.00368853	4.35149	1.48249	6	83	negative regulation of sequestering of calcium ion	Hrc,Ryr2,Capn3,Pln,Dbi,Gstm7
GO:0097553	0.00391404	4.29544	1.50036	6	84	calcium ion transmembrane import into cytosol	Hrc,Ryr2,Capn3,Pln,Dbi,Gstm7
GO:0034614	0.00578901	3.94002	1.62539	6	91	cellular response to reactive oxygen species	Cd36,Mpv17,Akr1b3,Prdx3,Aqp1,Bnip3
GO:0051238	0.00610239	3.89397	1.64325	6	92	sequestering of metal ion	Hrc,Ryr2,Capn3,Pln,Dbi,Gstm7
GO:0042752	0.00676594	3.80501	1.67897	6	94	regulation of circadian rhythm	Ppara,Ppargc1a,Rorc,Ccrn4l,Fbxl3,Adora2a
GO:0016052	0.00711665	3.76203	1.69683	6	95	carbohydrate catabolic process	Pygm,Amy1,Insr,Pfkfb2,Ppara,Ppargc1a
GO:1903169	0.00994913	3.48623	1.82186	6	102	regulation of calcium ion transmembrane transport	Hrc,Ryr2,Capn3,Pln,Dbi,Gstm7
GO:1903513	0.000420966	9.00174	0.64301	5	36	endoplasmic reticulum to cytosol transport	Hrc,Ryr2,Pln,Herpud1,Gstm7
GO:0050994	0.0009708	7.34042	0.768039	5	43	regulation of lipid catabolic process	Plin5,Acacb,Dbi,Angptl3,Mlycd
GO:0006942	0.00114751	7.04138	0.796176	5	45	regulation of striated muscle contraction	Atp2a2,Hrc,Ryr2,Pln,Dsp
GO:0032922	0.00176281	6.33715	0.875208	5	49	circadian regulation of gene expression	Ppara,Ppargc1a,Ccrn4l,Rorc,Nampt
GO:0070252	0.00210958	6.06088	0.91093	5	51	actin-mediated cell contraction	Pln,Ryr2,Kcnj2,Dsp,Scn4b
GO:0045333	0.00291796	5.5845	0.979592	5	56	cellular respiration	Suclg1,Idh2,Bnip3,Suclg2,Idh3b
GO:0046889	0.00430674	5.06634	1.07168	5	60	positive regulation of lipid biosynthetic process	Plin5,Gpr116,Dbi,Ppargc1a,Dgat2
GO:0015908	0.00495783	4.88798	1.10741	5	62	fatty acid transport	Slc27a1,Abcd3,Cd36,Cpt1b,Acsl1
GO:0071456	0.00732628	4.42085	1.21457	5	68	cellular response to hypoxia	Bnip3,Slc8a3,Aqp1,Kcnk3,Acaa2
GO:0043154	0.00732628	4.42085	1.21457	5	68	negative regulation of cysteine-type endopeptidase activity involved in apoptotic process	Birc2,Adora2a,Prdx3,Aqp1,Herpud1
GO:0007006	0.00876503	4.21913	1.26816	5	71	mitochondrial membrane organization	Bnip3,Mtfp1,Acaa2,Apoo,Immt
GO:0014850	1.9248e-05	37.138	0.178614	4	10	response to muscle activity	Ppargc1a,2310042D19Rik,Capn3,Ryr2
GO:0046321	0.000116572	20.251	0.267921	4	15	positive regulation of fatty acid oxidation	Ppargc1a,Mlycd,Plin5,Ppara
GO:0035384	0.000153251	18.5623	0.285782	4	16	thioester biosynthetic process	Acss1,Pdk4,Acacb,Mlycd
GO:0014808	0.000153251	18.5623	0.285782	4	16	release of sequestered calcium ion into cytosol by sarcoplasmic reticulum	Hrc,Ryr2,Pln,Gstm7
GO:0019395	0.000151634	18.3969	0.283418	4	17	fatty acid oxidation	Phyh,Mapk14,Pdk4,Cd36
GO:0033875	0.000197598	17.1334	0.303643	4	17	ribonucleoside bisphosphate metabolic process	Dcakd,Mlycd,Pank1,Acacb
GO:0034032	0.000197598	17.1334	0.303643	4	17	purine nucleoside bisphosphate metabolic process	Dcakd,Mlycd,Pank1,Acacb
GO:0086002	0.00056603	12.3704	0.39295	4	22	cardiac muscle cell action potential involved in contraction	Ryr2,Kcnj2,Dsp,Scn4b
GO:0072350	0.000780647	11.2054	0.425951	4	24	tricarboxylic acid metabolic process	Suclg1,Sdhc,Sdha,Suclg2
GO:0070328	0.00109362	10.1188	0.464396	4	26	triglyceride homeostasis	Gpihbp1,Angptl3,Dgat2,Lpl
GO:0042743	0.00166589	8.9029	0.51798	4	29	hydrogen peroxide metabolic process	Cycs,Cyct,Prdx3,Insr
GO:0042773	0.00214604	8.24242	0.553703	4	31	ATP synthesis coupled electron transport	Cycs,Cyct,Sdhc,Coq9
GO:2000649	0.00271396	7.67305	0.589426	4	33	regulation of sodium ion transmembrane transporter activity	Stom,Cnksr3,Wnk2,Scn4b
GO:0098900	0.00303317	7.41684	0.607287	4	34	regulation of action potential	Atp2a2,Kcnj2,Ryr2,Dsp
GO:0051196	0.00456591	6.54268	0.678732	4	38	regulation of coenzyme metabolic process	Pdk4,Insr,Ppara,Ppargc1a
GO:0009145	0.00654891	5.85256	0.750178	4	42	purine nucleoside triphosphate biosynthetic process	Adk,Ppargc1a,Gbas,Ldhd
GO:0097006	0.00836208	5.42334	0.803762	4	45	regulation of plasma lipoprotein particle levels	Gpihbp1,Cd36,Dgat2,Lpl
GO:1990748	0.00903242	5.29389	0.821624	4	46	cellular detoxification	Cd36,Prdx3,Mgst3,Gstm7
GO:0031999	5.49399e-05	83.3003	0.0893069	3	5	negative regulation of fatty acid beta-oxidation	Plin5,Acacb,Dbi
GO:0010890	0.000187233	41.6451	0.12503	3	7	positive regulation of sequestering of triglyceride	Plin5,Fitm1,Lpl
GO:0010881	0.000187233	41.6451	0.12503	3	7	regulation of cardiac muscle contraction by regulation of the release of sequestered calcium ion	Hrc,Ryr2,Pln
GO:0015937	0.000295612	33.3141	0.142891	3	8	coenzyme A biosynthetic process	Dcakd,Pank1,Acacb
GO:0006105	0.000295612	33.3141	0.142891	3	8	succinate metabolic process	Suclg1,Suclg2,Sdha
GO:0014819	0.000437562	27.7601	0.160752	3	9	regulation of skeletal muscle contraction	Slc8a3,Atp2a1,Kcnj2
GO:0033866	0.000616839	23.7929	0.178614	3	10	nucleoside bisphosphate biosynthetic process	Dcakd,Pank1,Acacb
GO:0009083	0.000616839	23.7929	0.178614	3	10	branched-chain amino acid catabolic process	Bcat2,Bckdha,Ivd
GO:0086004	0.00138785	16.7584	0.230765	3	13	regulation of cardiac muscle cell contraction	Pln,Atp2a2,Kcnj2
GO:0060314	0.00141279	16.652	0.232198	3	13	regulation of ryanodine-sensitive calcium-release channel activity	Hrc,Pln,Gstm7
GO:0006071	0.00141279	16.652	0.232198	3	13	glycerol metabolic process	Got1,Dgat2,Angptl3
GO:0006103	0.00141279	16.652	0.232198	3	13	2-oxoglutarate metabolic process	Got1,Gpt2,Idh3b
GO:0022904	0.00171678	15.3182	0.247191	3	14	respiratory electron transport chain	Ppargc1a,Immp2l,Sdha
GO:0006085	0.00177446	15.1373	0.250059	3	14	acetyl-CoA biosynthetic process	Acss1,Pdk4,Mlycd
GO:0051481	0.00218893	13.875	0.267921	3	15	negative regulation of cytosolic calcium ion concentration	Hrc,Kcnk3,Ryr2
GO:0010743	0.0026587	12.8069	0.285782	3	16	regulation of macrophage derived foam cell differentiation	Lpl,Cd36,Ppara
GO:0051560	0.00318608	11.8914	0.303643	3	17	mitochondrial calcium ion homeostasis	Immt,Slc8a3,Atp2a1
GO:0086091	0.00318608	11.8914	0.303643	3	17	regulation of heart rate by cardiac conduction	Kcnj2,Dsp,Scn4b
GO:0090077	0.004422	10.4037	0.339366	3	19	foam cell differentiation	Lpl,Cd36,Ppara
GO:0090075	0.00663493	8.81863	0.390386	3	22	relaxation of muscle	P2ry1,Pln,Atp2a2
GO:0042304	0.00766784	8.32097	0.410812	3	23	regulation of fatty acid biosynthetic process	Wdtc1,Acadvl,Pdk4
GO:0000266	0.00970048	7.56361	0.446535	3	25	mitochondrial fission	Bnip3,Ppargc1a,Mtfp1
GO:1990036	0.000317988	Inf	0.0357228	2	2	calcium ion import into sarcoplasmic reticulum	Atp2a2,Hrc
GO:0090076	0.000317988	Inf	0.0357228	2	2	relaxation of skeletal muscle	Atp2a1,Kcnj2
GO:2001293	0.000317988	Inf	0.0357228	2	2	malonyl-CoA metabolic process	Mlycd,Acacb
GO:0032470	0.000317988	Inf	0.0357228	2	2	positive regulation of endoplasmic reticulum calcium ion concentration	Atp2a1,Atp2a2
GO:0046322	0.000924607	111.811	0.0530658	2	3	negative regulation of fatty acid oxidation	Acadvl,Dgat2
GO:0006551	0.000942678	110.702	0.0535841	2	3	leucine metabolic process	Bcat2,Ivd
GO:0032025	0.000942678	110.702	0.0535841	2	3	response to cobalt ion	Bnip3,D2hgdh
GO:1901679	0.00186309	55.3478	0.0714455	2	4	nucleotide transmembrane transport	Atp2a1,Slc25a42
GO:0019401	0.00186309	55.3478	0.0714455	2	4	alditol biosynthetic process	Got1,Akr1b3
GO:0006627	0.00186309	55.3478	0.0714455	2	4	protein processing involved in protein targeting to mitochondrion	Mipep,Immp2l
GO:0033133	0.00306852	36.8963	0.0893069	2	5	positive regulation of glucokinase activity	Pfkfb1,Pfkfb2
GO:0071313	0.00306852	36.8963	0.0893069	2	5	cellular response to caffeine	Ryr2,Gstm7
GO:0042760	0.00306852	36.8963	0.0893069	2	5	very long-chain fatty acid catabolic process	Acadvl,Abcd3
GO:0006102	0.00306852	36.8963	0.0893069	2	5	isocitrate metabolic process	Idh2,Idh3b
GO:0006104	0.00306852	36.8963	0.0893069	2	5	succinyl-CoA metabolic process	Suclg1,Suclg2
GO:0033211	0.00454856	27.6706	0.107168	2	6	adiponectin-activated signaling pathway	Acsl1,Slc27a1
GO:0044597	0.00454856	27.6706	0.107168	2	6	daunorubicin metabolic process	Akr1b3,Cbr4
GO:0044598	0.00454856	27.6706	0.107168	2	6	doxorubicin metabolic process	Akr1b3,Cbr4
GO:0034370	0.00454856	27.6706	0.107168	2	6	triglyceride-rich lipoprotein particle remodeling	Gpihbp1,Lpl
GO:0086067	0.00454856	27.6706	0.107168	2	6	AV node cell to bundle of His cell communication	Ryr2,Scn4b
GO:0086016	0.00454856	27.6706	0.107168	2	6	AV node cell action potential	Ryr2,Scn4b
GO:0071472	0.00454856	27.6706	0.107168	2	6	cellular response to salt stress	Capn3,Aqp1
GO:0044241	0.00629309	22.1351	0.12503	2	7	lipid digestion	Aqp1,Cd36
GO:0044539	0.00629309	22.1351	0.12503	2	7	long-chain fatty acid import	Cd36,Acsl1
GO:0015670	0.00629309	22.1351	0.12503	2	7	carbon dioxide transport	Car14,Aqp1
GO:0006123	0.00629309	22.1351	0.12503	2	7	mitochondrial electron transport, cytochrome c to oxygen	Cycs,Cyct
GO:0010886	0.00629309	22.1351	0.12503	2	7	positive regulation of cholesterol storage	Cd36,Lpl
GO:0006122	0.00829225	18.4448	0.142891	2	8	mitochondrial electron transport, ubiquinol to cytochrome c	Cycs,Cyct
GO:0098911	0.00829225	18.4448	0.142891	2	8	regulation of ventricular cardiac muscle cell action potential	Ryr2,Dsp
