# Supplementary material for: Crucial Role of Mammalian Glutaredoxin 3 in Cardiac Energy Metabolism in Diet-induced Obese Mice Revealed by Transcriptome Analysis
Source: Int J Biol Sci. 2021 Jul 13;17(11):2871–83. doi: 10.7150/ijbs.60263 (PMC8326124; doi:10.7150/ijbs.60263)
Supplement: Supplementary file 6 — Supplementary table 5. [file ijbsv17p2871s6.xlsx]

## Sheet: Sheet1
Table S5 Up-refulated KEGG of DEGs in Grx3 CKO DIO mice
KEGGID	Pvalue	OddsRatio	ExpCount	Count	Size	Term	Gene
4974	1.89349e-05	7.03916	1.54661	9	64	Protein digestion and absorption	Col12a1,Col14a1,Col15a1,Col3a1,Col5a2,Col6a1,Col1a1,Col1a2,Slc1a5
360	0.0495431	6.29653	0.362486	2	15	Phenylalanine metabolism	Aldh3a1,Aldh1a3
52	0.0215018	5.61641	0.604143	3	25	Galactose metabolism	Akr1b8,Hk1,Galk2
520	0.0193945	4.24464	1.03913	4	43	Amino sugar and nucleotide sugar metabolism	Hexb,Hk1,Ugdh,Galk2
4650	0.0457829	2.44412	2.6099	6	108	Natural killer cell mediated cytotoxicity	Cd48,Ptpn6,Prkcb,Rac2,Hcst,Sh3bp2
4062	0.0252092	2.41385	3.55236	8	147	Chemokine signaling pathway	Adcy7,Gnai2,Gng8,Prkcb,Rac2,Cxcl12,Ccl19,Gng13
4670	0.000119782	4.84212	2.39241	10	99	Leukocyte transendothelial migration	Actb,Gnai2,Ncf4,Prkcb,Rac2,Cxcl12,Thy1,Rassf5,Myl9,Actn1
4662	0.00330928	4.57545	1.47411	6	61	B cell receptor signaling pathway	Btk,Cd72,Ptpn6,Prkcb,Rac2,Card11
4350	0.00610871	3.9881	1.66743	6	69	TGF-beta signaling pathway	Cdkn2b,Comp,Tgfb2,Tgfb3,Thbs3,Thbs4
4370	0.0197904	3.46281	1.57077	5	65	VEGF signaling pathway	Prkcb,Pla2g4a,Ptgs2,Rac2,Sphk1
4512	9.11422e-09	9.97711	1.71577	13	71	ECM-receptor interaction	Cd44,Col3a1,Col5a2,Col6a1,Col1a1,Col1a2,Comp,Fn1,Sdc1,Thbs3,Thbs4,Tnc,Itga9
4510	6.41762e-08	5.56306	4.01151	18	166	Focal adhesion	Actb,Col3a1,Col5a2,Col6a1,Col1a1,Col1a2,Comp,Egfr,Figf,Fn1,Prkcb,Rac2,Thbs3,Thbs4,Tnc,Myl9,Itga9,Actn1
4520	0.00421327	4.33621	1.54661	6	64	Adherens junction	Actb,Egfr,Fgfr1,Ptpn6,Rac2,Actn1
4810	0.00107332	3.14067	4.27733	12	177	Regulation of actin cytoskeleton	Actb,Egfr,Enah,Fgfr1,Fn1,Gna13,Itgax,Rac2,Myl9,Itga9,Nckap1l,Actn1
4540	0.0293609	3.09671	1.73993	5	72	Gap junction	Adcy7,Egfr,Gnai2,Prkcb,Tuba1a
5410	0.0070184	3.86385	1.71577	6	71	Hypertrophic cardiomyopathy (HCM)	Actb,Tgfb2,Tgfb3,Tpm1,Itga9,Myh7
4270	0.0130764	2.9952	2.5374	7	105	Vascular smooth muscle contraction	Acta2,Adcy7,Gna13,Kcnma1,Prkcb,Pla2g4a,Myl9
5414	0.00259227	4.15659	1.88493	7	78	Dilated cardiomyopathy	Actb,Adcy7,Tgfb2,Tgfb3,Tpm1,Itga9,Myh7
