# Supplementary material for: Crucial Role of Mammalian Glutaredoxin 3 in Cardiac Energy Metabolism in Diet-induced Obese Mice Revealed by Transcriptome Analysis
Source: Int J Biol Sci. 2021 Jul 13;17(11):2871–83. doi: 10.7150/ijbs.60263 (PMC8326124; doi:10.7150/ijbs.60263)
Supplement: Supplementary file 7 — Supplementary table 6. [file ijbsv17p2871s7.xlsx]

## Sheet: Sheet1
Table S6 Down-regulated KEGG pathway of DEGs
KEGGID	Pvalue	OddsRatio	ExpCount	Count	Size	Term	Gene
380	0.00671233	5.96994	0.765823	4	33	Tryptophan metabolism	Ehhadh,Echs1,Hadha,Acat1
310	0.00916092	5.40705	0.835443	4	36	Lysine degradation	Ehhadh,Echs1,Hadha,Acat1
280	2.12187e-10	16.8807	1.0443	12	45	Valine, leucine and isoleucine degradation	Bcat2,Bckdha,Hmgcs2,Acaa2,Ivd,Pccb,Ehhadh,Echs1,Hadha,Acat1,Pcca,Hadhb
410	0.00146037	9.63913	0.510549	4	22	beta-Alanine metabolism	Mlycd,Ehhadh,Echs1,Hadha
51	0.00916092	5.40705	0.835443	4	36	Fructose and mannose metabolism	Akr1b3,Fbp2,Pfkfb1,Pfkfb2
62	1.79823e-05	43.4957	0.185654	4	8	Fatty acid elongation	Acaa2,Echs1,Hadha,Hadhb
640	1.02412e-11	29.8588	0.649789	11	28	Propanoate metabolism	Suclg2,Suclg1,Mlycd,Pccb,Acss1,Ehhadh,Echs1,Hadha,Acacb,Acat1,Pcca
71	3.24469e-11	20.6565	0.905063	12	39	Fatty acid degradation	Acadvl,Cpt1b,Cpt2,Eci1,Acsl1,Eci2,Acaa2,Ehhadh,Echs1,Hadha,Acat1,Hadhb
650	1.70278e-05	13.9332	0.580169	6	25	Butanoate metabolism	Hmgcs2,Ehhadh,Echs1,Hadha,Acat1,Acsm5
72	0.0172836	12.2113	0.208861	2	9	Synthesis and degradation of ketone bodies	Hmgcs2,Acat1
630	0.00547427	9.93481	0.371308	3	16	Glyoxylate and dicarboxylate metabolism	Pccb,Acat1,Pcca
3320	3.89547e-07	8.68103	1.60127	11	69	PPAR signaling pathway	Cd36,Cpt1b,Cpt2,Dbi,Acsl1,Hmgcs2,Lpl,Ppara,Rxrg,Slc27a1,Ehhadh
770	0.035253	7.76471	0.301688	2	13	Pantothenate and CoA biosynthesis	Bcat2,Pank1
4920	3.26017e-05	7.60083	1.27637	8	55	Adipocytokine signaling pathway	Cd36,Cpt1b,Acsl1,Prkcq,Ppara,Ppargc1a,Rxrg,Acacb
1040	0.0136065	6.78947	0.510549	3	22	Biosynthesis of unsaturated fatty acids	Hadha,Tecr,Acot3
20	1.70278e-05	13.9332	0.580169	6	25	Citrate cycle (TCA cycle)	Suclg2,Suclg1,Sdhc,Sdha,Idh3b,Idh2
620	0.00115166	7.27443	0.812236	5	35	Pyruvate metabolism	Akr1b3,Ldhd,Acss1,Acacb,Acat1
5412	0.0190413	3.49764	1.55485	5	67	Arrhythmogenic right ventricular cardiomyopathy (ARVC)	Atp2a2,Cacna1s,Ryr2,Sgcg,Dsp
5414	0.0340924	2.9641	1.81013	5	78	Dilated cardiomyopathy	Atp2a2,Cacna1s,Pln,Ryr2,Sgcg
