# Supplementary material for: Crucial Role of Mammalian Glutaredoxin 3 in Cardiac Energy Metabolism in Diet-induced Obese Mice Revealed by Transcriptome Analysis
Source: Int J Biol Sci. 2021 Jul 13;17(11):2871–83. doi: 10.7150/ijbs.60263 (PMC8326124; doi:10.7150/ijbs.60263)
Supplement: Supplementary file 8 — Supplementary table 7. [file ijbsv17p2871s8.xlsx]

## Sheet: Sheet1
Supplementary Table 7. Primers used in q-PCR validation
mGapdh
Forward	ATGGTGAAGGTCGGTGTGA
Reverse	TTACTCCTTGGAGGCCATGTA
mRyR2
Forward	ttcaacacgctcacggagta
Reverse	gtgccaggctctgctgat
mGlut1
Forward	ggatcccagcagcaagaag
Reverse	ccagtgttatagccgaactgc
mGlut4
Forward	gacggacactccatctgttg
Reverse	gccacgatggagacatagc
mPDK4
Forward	cgcttagtgaacactccttcg
Reverse	cttctgggctcttctcatgg
mUCP3
Forward	tacccaaccttggctagacg
Reverse	gtccgaggagagagcttgc
mCpt1b
Forward	gcccatgtgctcctacca
Reverse	ctctgagaggtgctgtagcaag
mHadhb
Forward	agaggcaaggcatagggact
Reverse	aagaacatccagtgctgctg
mPpara
Forward	cacgcatgtgaaggctgtaa
Reverse	cagctccgatcacacttgtc
mTgfb2
Forward	ctagggaagggtgcgagtc
Reverse	ttaacccctgtggaacaacac
mTgfb3
Forward	gcagacacaacccatagcac
Reverse	gggttctgcccacatagtaca
mLdhd
Forward	gccctgagtccaggaagtaag
Reverse	cgatggctcctgtgagtttt
mFatp1
Forward	gacaagctggatcaggcaag
Reverse	gaggccacagaggctgttc
mFabp5
Forward	acggtctgcaccttccaa
Reverse	tgcaggtggcattgttca
